# Supplementary material for: A Novel Seimatosporium and Other Sporocadaceae Species Associated with Grapevine Trunk Diseases in Cyprus
Source: Plants (Basel). 2022 Oct 16;11(20):2733. doi: 10.3390/plants11202733 (PMC9608602; doi:10.3390/plants11202733)
Supplement: Supplementary file 1 [file plants-11-02733-s001.zip]

Archive with 7 entries (7 files):
- Supplementary Figure S1_proofread.pdf
- Supplementary Figure S2_proofread.pdf
- Supplementary Figure S3_proofread.pdf
- Supplementary Figure S4_proofread.pdf
- Supplementary Figure S5_proofread.pdf
- Supplementary Table S1_proofread.xlsx
- Supplementary Table S2_proofread.pdf
