# Supplementary material for: A Novel Seimatosporium and Other Sporocadaceae Species Associated with Grapevine Trunk Diseases in Cyprus
Source: Plants (Basel). 2022 Oct 16;11(20):2733. doi: 10.3390/plants11202733 (PMC9608602; doi:10.3390/plants11202733)
Supplement: Supplementary file 1 [file plants-11-02733-s001.zip › Supplementary Table S1_proofread.xlsx]

## Sheet: MatrixOutput
Supplementary Table S1. Estimates of evolutionary divergence between concatenated sequence data used in the phylogenetic analyses
of Sporocadaceae.
Species 1	Species 2	Differences a	Differences/Distance	Similarity
Seimatosporium vitis Napa764	Seimatosporium vitis MFLUCC 140051	0	0	1
Seimatosporium vitis-viniferae CBS 123004	Seimatosporium vitis MFLUCC 140051	0	0	1
Sporocadus glandigenus NBRC 32677	Sporocadus lichenicola CPC 24528	0	0	1
Seimatosporium vitis-viniferae CBS 123004	P210	0	0	1
Seimatosporium vitis MFLUCC 140051	P210	0	0	1
L34	L33	0	0	1
Seimatosporium vitis MFLUCC 140051	P56	0	0	1
L181	L158	0	0	1
L181	L164	0	0	1
L158	L164	0	0	1
L240	L105	1	0.000421053	0.999579
L105	L106	1	0.000421053	0.999579
L181	Sporocadus kurdistanicus CBS 143778	1	0.000421053	0.999579
Seimatosporium vitis-viniferae CBS 123004	P56	1	0.000421053	0.999579
P210	P56	1	0.000421053	0.999579
Seimatosporium parasiticum NBRC 32682	Seimatosporium physocarpi CBS 139968	1	0.000421053	0.999579
Sporocadus kurdistanicus CBS 143778	L158	1	0.000421053	0.999579
Sporocadus kurdistanicus CBS 143778	L164	1	0.000421053	0.999579
L240	L106	2	0.000842105	0.999158
P60	Seimatosporium vitis MFLUCC 140051	2	0.000842105	0.999158
L112	L111	2	0.000842105	0.999158
Seimatosporium vitis Napa764	Seimatosporium vitis-viniferae CBS 123004	3	0.00126316	0.998737
L34	Seimatosporium vitis MFLUCC 140051	3	0.00126316	0.998737
Seimatosporium pistaciae CBS 138865	Seimatosporium rosae CBS 139823	3	0.00126316	0.998737
Sporocadus italicus MFLUCC 141196	Sporocadus incanus CBS 123003	3	0.00126316	0.998737
Seimatosporium vitis Napa764	P210	3	0.00126316	0.998737
Seimatosporium vitis MFLUCC 140051	L33	3	0.00126316	0.998737
P60	P56	3	0.00126316	0.998737
Seimatosporium vitis-viniferae CBS 123004	P60	4	0.00168421	0.998316
P60	P57	4	0.00168421	0.998316
Seimatosporium vitis MFLUCC 140051	P57	4	0.00168421	0.998316
P60	P210	4	0.00168421	0.998316
Seimatosporium vitis Napa764	P56	4	0.00168421	0.998316
P57	P56	4	0.00168421	0.998316
L112	Seimatosporium marivanicum CBS 143781	4	0.00168421	0.998316
Seimatosporium marivanicum CBS 143781	L111	4	0.00168421	0.998316
Seimatosporium vitis Napa764	L34	5	0.00210526	0.997895
Seimatosporium vitis-viniferae CBS 123004	P57	5	0.00210526	0.997895
P57	P210	5	0.00210526	0.997895
Seimatosporium vitis Napa764	L33	5	0.00210526	0.997895
L34	P56	5	0.00210526	0.997895
L33	P56	5	0.00210526	0.997895
Sporocadus glandigenus NBRC 32677	Sporocadus cornicola CBS 143889	6	0.00252632	0.997474
Seimatosporium vitis-viniferae CBS 123004	L34	6	0.00252632	0.997474
L34	P60	6	0.00252632	0.997474
L189	Seimatosporium vitis MFLUCC 140051	6	0.00252632	0.997474
L34	P210	6	0.00252632	0.997474
Seimatosporium vitis-viniferae CBS 123004	L33	6	0.00252632	0.997474
P60	L33	6	0.00252632	0.997474
P210	L33	6	0.00252632	0.997474
L189	P56	6	0.00252632	0.997474
L189	Seimatosporium vitis-viniferae CBS 123004	7	0.00294737	0.997053
L189	L34	7	0.00294737	0.997053
L189	P60	7	0.00294737	0.997053
Seimatosporium vitis Napa764	P60	7	0.00294737	0.997053
Seimatosporium vitifusiforme CBS 142600	Seimatosporium vitis MFLUCC 140051	7	0.00294737	0.997053
Sporocadus italicus MFLUCC 141196	Sporocadus biseptatus CBS 110324	7	0.00294737	0.997053
L189	P210	7	0.00294737	0.997053
L189	L33	7	0.00294737	0.997053
Seimatosporium vitifusiforme CBS 142600	Seimatosporium marivanicum CBS 143781	7	0.00294737	0.997053
Seimatosporium vitis MFLUCC 140051	Seimatosporium marivanicum CBS 143781	7	0.00294737	0.997053
Seimatosporium vitis MFLUCC 140051	P46	8	0.00336842	0.996632
Sporocadus glandigenus NBRC 32677	Sporocadus biseptatus CBS 110324	8	0.00336842	0.996632
Seimatosporium vitis Napa764	P57	8	0.00336842	0.996632
P46	P56	8	0.00336842	0.996632
Seimatosporium vitis MFLUCC 140051	L111	8	0.00336842	0.996632
Sporocadus cornii MFLUCC 140467	Sporocadus rosigena CBS 182.50	9	0.00378947	0.996211
Sporocadus rosigena CBS 182.50	Sporocadus glandigenus NBRC 32677	9	0.00378947	0.996211
Sporocadus cornii MFLUCC 140467	Sporocadus cornicola CBS 143889	9	0.00378947	0.996211
Seimatosporium parasiticum NBRC 32682	Seimatosporium vitifusiforme CBS 142600	9	0.00378947	0.996211
Seimatosporium vitifusiforme CBS 142600	L112	9	0.00378947	0.996211
Sporocadus cornii MFLUCC 140467	L181	9	0.00378947	0.996211
Sporocadus cornii MFLUCC 140467	L240	9	0.00378947	0.996211
Sporocadus glandigenus NBRC 32677	L240	9	0.00378947	0.996211
Sporocadus cornii MFLUCC 140467	Sporocadus sorbi CBS 160.25	9	0.00378947	0.996211
Sporocadus cornii MFLUCC 140467	L105	9	0.00378947	0.996211
Sporocadus glandigenus NBRC 32677	L105	9	0.00378947	0.996211
Sporocadus cornii MFLUCC 140467	L106	9	0.00378947	0.996211
Sporocadus glandigenus NBRC 32677	L106	9	0.00378947	0.996211
Sporocadus cornii MFLUCC 140467	Sporocadus kurdistanicus CBS 143778	9	0.00378947	0.996211
Seimatosporium pistaciae CBS 138865	Seimatosporium vitis MFLUCC 140051	9	0.00378947	0.996211
L112	Seimatosporium vitis MFLUCC 140051	9	0.00378947	0.996211
Seimatosporium vitis MFLUCC 140051	Seimatosporium rosae CBS 139823	9	0.00378947	0.996211
Seimatosporium vitis-viniferae CBS 123004	P46	9	0.00378947	0.996211
L34	P57	9	0.00378947	0.996211
P46	P210	9	0.00378947	0.996211
P57	L33	9	0.00378947	0.996211
Seimatosporium vitis MFLUCC 140051	Seimatosporium physocarpi CBS 139968	9	0.00378947	0.996211
Sporocadus cornii MFLUCC 140467	L158	9	0.00378947	0.996211
Seimatosporium parasiticum NBRC 32682	Seimatosporium marivanicum CBS 143781	9	0.00378947	0.996211
Seimatosporium vitifusiforme CBS 142600	L111	9	0.00378947	0.996211
Sporocadus cornii MFLUCC 140467	L164	9	0.00378947	0.996211
Seimatosporium parasiticum NBRC 32682	Seimatosporium vitis Napa764	10	0.00421053	0.995789
L189	Seimatosporium vitis Napa764	10	0.00421053	0.995789
Sporocadus cornii MFLUCC 140467	Sporocadus multiseptatus CBS 143899	10	0.00421053	0.995789
Seimatosporium parasiticum NBRC 32682	Seimatosporium vitis-viniferae CBS 123004	10	0.00421053	0.995789
Seimatosporium parasiticum NBRC 32682	Seimatosporium vitis MFLUCC 140051	10	0.00421053	0.995789
Seimatosporium soli CBS 941.69	Seimatosporium vitis MFLUCC 140051	10	0.00421053	0.995789
Sporocadus cornii MFLUCC 140467	Sporocadus biseptatus CBS 110324	10	0.00421053	0.995789
L189	P57	10	0.00421053	0.995789
P46	P57	10	0.00421053	0.995789
Seimatosporium parasiticum NBRC 32682	P210	10	0.00421053	0.995789
Seimatosporium vitis MFLUCC 140051	Seimatosporium germanicum CBS 437.87	10	0.00421053	0.995789
Seimatosporium parasiticum NBRC 32682	P56	10	0.00421053	0.995789
Seimatosporium parasiticum NBRC 32682	L111	10	0.00421053	0.995789
Sporocadus microcyclus CBS 887.68	Sporocadus glandigenus NBRC 32677	11	0.00463158	0.995368
Sporocadus multiseptatus CBS 143899	Sporocadus glandigenus NBRC 32677	11	0.00463158	0.995368
Seimatosporium parasiticum NBRC 32682	Seimatosporium soli CBS 941.69	11	0.00463158	0.995368
Seimatosporium parasiticum NBRC 32682	L112	11	0.00463158	0.995368
Sporocadus glandigenus NBRC 32677	L181	11	0.00463158	0.995368
Sporocadus glandigenus NBRC 32677	Sporocadus sorbi CBS 160.25	11	0.00463158	0.995368
Sporocadus cornii MFLUCC 140467	Sporocadus trimorphus CBS 114203	11	0.00463158	0.995368
Sporocadus glandigenus NBRC 32677	Sporocadus kurdistanicus CBS 143778	11	0.00463158	0.995368
Sporocadus glandigenus NBRC 32677	Sporocadus italicus MFLUCC 141196	11	0.00463158	0.995368
L181	Sporocadus italicus MFLUCC 141196	11	0.00463158	0.995368
Sporocadus kurdistanicus CBS 143778	Sporocadus italicus MFLUCC 141196	11	0.00463158	0.995368
P60	P46	11	0.00463158	0.995368
Sporocadus italicus MFLUCC 141196	Sporocadus lichenicola CPC 24528	11	0.00463158	0.995368
Sporocadus cornii MFLUCC 140467	Sporocadus mali CBS 446.70	11	0.00463158	0.995368
Sporocadus glandigenus NBRC 32677	L158	11	0.00463158	0.995368
Sporocadus italicus MFLUCC 141196	L158	11	0.00463158	0.995368
Sporocadus glandigenus NBRC 32677	L164	11	0.00463158	0.995368
Sporocadus italicus MFLUCC 141196	L164	11	0.00463158	0.995368
Sporocadus cornii MFLUCC 140467	Sporocadus glandigenus NBRC 32677	12	0.00505263	0.994947
Sporocadus rosigena CBS 182.50	L106	12	0.00505263	0.994947
Seimatosporium parasiticum NBRC 32682	P60	12	0.00505263	0.994947
Sporocadus rosigena CBS 182.50	Sporocadus italicus MFLUCC 141196	12	0.00505263	0.994947
Sporocadus cornicola CBS 143889	Sporocadus italicus MFLUCC 141196	12	0.00505263	0.994947
L240	Sporocadus italicus MFLUCC 141196	12	0.00505263	0.994947
Sporocadus sorbi CBS 160.25	Sporocadus italicus MFLUCC 141196	12	0.00505263	0.994947
L105	Sporocadus italicus MFLUCC 141196	12	0.00505263	0.994947
L106	Sporocadus italicus MFLUCC 141196	12	0.00505263	0.994947
Seimatosporium vitis Napa764	P46	12	0.00505263	0.994947
L34	P46	12	0.00505263	0.994947
Sporocadus cornii MFLUCC 140467	Sporocadus incanus CBS 123003	12	0.00505263	0.994947
Sporocadus glandigenus NBRC 32677	Sporocadus incanus CBS 123003	12	0.00505263	0.994947
Sporocadus cornii MFLUCC 140467	Sporocadus lichenicola CPC 24528	12	0.00505263	0.994947
P46	L33	12	0.00505263	0.994947
Sporocadus cornii MFLUCC 140467	Sporocadus rotundatus CBS 616.83	13	0.00547368	0.994526
Sporocadus cornii MFLUCC 140467	Sporocadus microcyclus CBS 887.68	13	0.00547368	0.994526
Seimatosporium parasiticum NBRC 32682	Seimatosporium pistaciae CBS 138865	13	0.00547368	0.994526
Sporocadus glandigenus NBRC 32677	Seimatosporium vitifusiforme CBS 142600	13	0.00547368	0.994526
Seimatosporium parasiticum NBRC 32682	L34	13	0.00547368	0.994526
Sporocadus rosigena CBS 182.50	L105	13	0.00547368	0.994526
Sporocadus cornii MFLUCC 140467	Sporocadus italicus MFLUCC 141196	13	0.00547368	0.994526
Sporocadus rotundatus CBS 616.83	Sporocadus italicus MFLUCC 141196	13	0.00547368	0.994526
Seimatosporium parasiticum NBRC 32682	Seimatosporium rosae CBS 139823	13	0.00547368	0.994526
L189	P46	13	0.00547368	0.994526
Seimatosporium parasiticum NBRC 32682	L33	13	0.00547368	0.994526
Sporocadus glandigenus NBRC 32677	Sporocadus mali CBS 446.70	13	0.00547368	0.994526
Sporocadus glandigenus NBRC 32677	Seimatosporium marivanicum CBS 143781	13	0.00547368	0.994526
Sporocadus rotundatus CBS 616.83	Sporocadus glandigenus NBRC 32677	14	0.00589474	0.994105
Seimatosporium parasiticum NBRC 32682	Sporocadus cornicola CBS 143889	14	0.00589474	0.994105
Sporocadus cornii MFLUCC 140467	Sporocadus cotini CBS 139966	14	0.00589474	0.994105
Sporocadus glandigenus NBRC 32677	Sporocadus cotini CBS 139966	14	0.00589474	0.994105
Sporocadus rosigena CBS 182.50	L240	14	0.00589474	0.994105
Sporocadus multiseptatus CBS 143899	Seimatosporium vitis MFLUCC 140051	14	0.00589474	0.994105
Sporocadus microcyclus CBS 887.68	Sporocadus italicus MFLUCC 141196	14	0.00589474	0.994105
Seimatosporium vitis MFLUCC 140051	Sporocadus biseptatus CBS 110324	14	0.00589474	0.994105
Seimatosporium parasiticum NBRC 32682	P57	14	0.00589474	0.994105
Seimatosporium parasiticum NBRC 32682	Seimatosporium germanicum CBS 437.87	14	0.00589474	0.994105
Sporocadus italicus MFLUCC 141196	Sporocadus mali CBS 446.70	14	0.00589474	0.994105
Sporocadus cornii MFLUCC 140467	Seimatosporium physocarpi CBS 139968	14	0.00589474	0.994105
Sporocadus glandigenus NBRC 32677	L111	14	0.00589474	0.994105
Sporocadus cornii MFLUCC 140467	Seimatosporium parasiticum NBRC 32682	15	0.00631579	0.993684
Seimatosporium parasiticum NBRC 32682	Sporocadus multiseptatus CBS 143899	15	0.00631579	0.993684
Sporocadus glandigenus NBRC 32677	Seimatosporium soli CBS 941.69	15	0.00631579	0.993684
Sporocadus cornii MFLUCC 140467	Seimatosporium vitifusiforme CBS 142600	15	0.00631579	0.993684
Sporocadus glandigenus NBRC 32677	L112	15	0.00631579	0.993684
Seimatosporium parasiticum NBRC 32682	Sporocadus trimorphus CBS 114203	15	0.00631579	0.993684
Sporocadus glandigenus NBRC 32677	Sporocadus trimorphus CBS 114203	15	0.00631579	0.993684
Sporocadus cornii MFLUCC 140467	Sporocadus rosarum CBS 113832	15	0.00631579	0.993684
Sporocadus cornicola CBS 143889	Seimatosporium vitis MFLUCC 140051	15	0.00631579	0.993684
Sporocadus sorbi CBS 160.25	Seimatosporium vitis MFLUCC 140051	15	0.00631579	0.993684
Sporocadus multiseptatus CBS 143899	Sporocadus italicus MFLUCC 141196	15	0.00631579	0.993684
Sporocadus cotini CBS 139966	Sporocadus italicus MFLUCC 141196	15	0.00631579	0.993684
Seimatosporium vitis MFLUCC 140051	Sporocadus mali CBS 446.70	15	0.00631579	0.993684
Sporocadus glandigenus NBRC 32677	Seimatosporium physocarpi CBS 139968	15	0.00631579	0.993684
Sporocadus cornii MFLUCC 140467	Seimatosporium marivanicum CBS 143781	15	0.00631579	0.993684
Seimatosporium parasiticum NBRC 32682	L189	16	0.00673684	0.993263
Sporocadus cornii MFLUCC 140467	Seimatosporium vitis Napa764	16	0.00673684	0.993263
Sporocadus cornii MFLUCC 140467	Seimatosporium vitis-viniferae CBS 123004	16	0.00673684	0.993263
Seimatosporium parasiticum NBRC 32682	Sporocadus rosigena CBS 182.50	16	0.00673684	0.993263
Seimatosporium parasiticum NBRC 32682	Seimatosporium discosioides NBRC 104201	16	0.00673684	0.993263
Seimatosporium parasiticum NBRC 32682	Sporocadus glandigenus NBRC 32677	16	0.00673684	0.993263
Seimatosporium vitis Napa764	Sporocadus glandigenus NBRC 32677	16	0.00673684	0.993263
Seimatosporium vitis-viniferae CBS 123004	Sporocadus glandigenus NBRC 32677	16	0.00673684	0.993263
Sporocadus glandigenus NBRC 32677	Seimatosporium pistaciae CBS 138865	16	0.00673684	0.993263
Sporocadus cornii MFLUCC 140467	Seimatosporium soli CBS 941.69	16	0.00673684	0.993263
Seimatosporium parasiticum NBRC 32682	L181	16	0.00673684	0.993263
Seimatosporium parasiticum NBRC 32682	L240	16	0.00673684	0.993263
Seimatosporium parasiticum NBRC 32682	Sporocadus sorbi CBS 160.25	16	0.00673684	0.993263
Seimatosporium parasiticum NBRC 32682	L105	16	0.00673684	0.993263
Seimatosporium parasiticum NBRC 32682	L106	16	0.00673684	0.993263
Seimatosporium parasiticum NBRC 32682	Sporocadus kurdistanicus CBS 143778	16	0.00673684	0.993263
Sporocadus cornii MFLUCC 140467	Seimatosporium vitis MFLUCC 140051	16	0.00673684	0.993263
Seimatosporium discosioides NBRC 104201	Seimatosporium vitis MFLUCC 140051	16	0.00673684	0.993263
Sporocadus glandigenus NBRC 32677	Seimatosporium vitis MFLUCC 140051	16	0.00673684	0.993263
Sporocadus trimorphus CBS 114203	Sporocadus italicus MFLUCC 141196	16	0.00673684	0.993263
Sporocadus glandigenus NBRC 32677	Seimatosporium rosae CBS 139823	16	0.00673684	0.993263
Seimatosporium vitis MFLUCC 140051	Sporocadus incanus CBS 123003	16	0.00673684	0.993263
Seimatosporium parasiticum NBRC 32682	Sporocadus lichenicola CPC 24528	16	0.00673684	0.993263
Seimatosporium vitis MFLUCC 140051	Sporocadus lichenicola CPC 24528	16	0.00673684	0.993263
Seimatosporium parasiticum NBRC 32682	Sporocadus biseptatus CBS 110324	16	0.00673684	0.993263
Sporocadus cornii MFLUCC 140467	P210	16	0.00673684	0.993263
Sporocadus glandigenus NBRC 32677	P210	16	0.00673684	0.993263
Sporocadus cornii MFLUCC 140467	P56	16	0.00673684	0.993263
Sporocadus glandigenus NBRC 32677	P56	16	0.00673684	0.993263
Seimatosporium parasiticum NBRC 32682	L158	16	0.00673684	0.993263
Sporocadus cornii MFLUCC 140467	L111	16	0.00673684	0.993263
Seimatosporium parasiticum NBRC 32682	L164	16	0.00673684	0.993263
Seimatosporium parasiticum NBRC 32682	Sporocadus rotundatus CBS 616.83	17	0.00715789	0.992842
Seimatosporium parasiticum NBRC 32682	Sporocadus microcyclus CBS 887.68	17	0.00715789	0.992842
Sporocadus cornii MFLUCC 140467	Seimatosporium pistaciae CBS 138865	17	0.00715789	0.992842
Sporocadus cornii MFLUCC 140467	L112	17	0.00715789	0.992842
Sporocadus rotundatus CBS 616.83	Seimatosporium vitis MFLUCC 140051	17	0.00715789	0.992842
Sporocadus microcyclus CBS 887.68	Seimatosporium vitis MFLUCC 140051	17	0.00715789	0.992842
Sporocadus rosigena CBS 182.50	Seimatosporium vitis MFLUCC 140051	17	0.00715789	0.992842
Seimatosporium luteosporum CBS 142599	Seimatosporium vitis MFLUCC 140051	17	0.00715789	0.992842
L181	Seimatosporium vitis MFLUCC 140051	17	0.00715789	0.992842
L240	Seimatosporium vitis MFLUCC 140051	17	0.00715789	0.992842
Sporocadus trimorphus CBS 114203	Seimatosporium vitis MFLUCC 140051	17	0.00715789	0.992842
L105	Seimatosporium vitis MFLUCC 140051	17	0.00715789	0.992842
L106	Seimatosporium vitis MFLUCC 140051	17	0.00715789	0.992842
Sporocadus kurdistanicus CBS 143778	Seimatosporium vitis MFLUCC 140051	17	0.00715789	0.992842
Sporocadus cornii MFLUCC 140467	Seimatosporium rosae CBS 139823	17	0.00715789	0.992842
Sporocadus glandigenus NBRC 32677	Seimatosporium germanicum CBS 437.87	17	0.00715789	0.992842
Seimatosporium parasiticum NBRC 32682	Sporocadus mali CBS 446.70	17	0.00715789	0.992842
Seimatosporium vitis MFLUCC 140051	L158	17	0.00715789	0.992842
Seimatosporium parasiticum NBRC 32682	Seimatosporium botan NBRC 104200	17	0.00715789	0.992842
Seimatosporium soli CBS 941.69	Seimatosporium botan NBRC 104200	17	0.00715789	0.992842
Seimatosporium vitis MFLUCC 140051	Seimatosporium botan NBRC 104200	17	0.00715789	0.992842
Seimatosporium vitis MFLUCC 140051	L164	17	0.00715789	0.992842
Seimatosporium discosioides NBRC 104201	Seimatosporium soli CBS 941.69	18	0.00757895	0.992421
Sporocadus cornii MFLUCC 140467	P60	18	0.00757895	0.992421
Sporocadus glandigenus NBRC 32677	P60	18	0.00757895	0.992421
Sporocadus cotini CBS 139966	Seimatosporium vitis MFLUCC 140051	18	0.00757895	0.992421
Seimatosporium vitifusiforme CBS 142600	Sporocadus italicus MFLUCC 141196	18	0.00757895	0.992421
Seimatosporium parasiticum NBRC 32682	P46	18	0.00757895	0.992421
Seimatosporium parasiticum NBRC 32682	Sporocadus incanus CBS 123003	18	0.00757895	0.992421
Sporocadus cornii MFLUCC 140467	Seimatosporium germanicum CBS 437.87	18	0.00757895	0.992421
Sporocadus italicus MFLUCC 141196	Seimatosporium physocarpi CBS 139968	18	0.00757895	0.992421
Sporocadus italicus MFLUCC 141196	Seimatosporium marivanicum CBS 143781	18	0.00757895	0.992421
Seimatosporium parasiticum NBRC 32682	Seimatosporium luteosporum CBS 142599	19	0.008	0.992
Sporocadus cornii MFLUCC 140467	L34	19	0.008	0.992
Sporocadus glandigenus NBRC 32677	L34	19	0.008	0.992
Sporocadus glandigenus NBRC 32677	Sporocadus rosarum CBS 113832	19	0.008	0.992
Sporocadus rosarum CBS 113832	Seimatosporium vitis MFLUCC 140051	19	0.008	0.992
Seimatosporium parasiticum NBRC 32682	Sporocadus italicus MFLUCC 141196	19	0.008	0.992
Seimatosporium vitis Napa764	Sporocadus italicus MFLUCC 141196	19	0.008	0.992
Seimatosporium vitis-viniferae CBS 123004	Sporocadus italicus MFLUCC 141196	19	0.008	0.992
Seimatosporium pistaciae CBS 138865	Sporocadus italicus MFLUCC 141196	19	0.008	0.992
Seimatosporium vitis MFLUCC 140051	Sporocadus italicus MFLUCC 141196	19	0.008	0.992
Sporocadus italicus MFLUCC 141196	Seimatosporium rosae CBS 139823	19	0.008	0.992
Sporocadus italicus MFLUCC 141196	P210	19	0.008	0.992
Sporocadus cornii MFLUCC 140467	L33	19	0.008	0.992
Sporocadus glandigenus NBRC 32677	L33	19	0.008	0.992
Sporocadus italicus MFLUCC 141196	P56	19	0.008	0.992
Sporocadus italicus MFLUCC 141196	L111	19	0.008	0.992
Seimatosporium parasiticum NBRC 32682	Sporocadus cotini CBS 139966	20	0.00842105	0.991579
Diploceras hypericinum CBS 143885	Seimatosporium vitis MFLUCC 140051	20	0.00842105	0.991579
L112	Sporocadus italicus MFLUCC 141196	20	0.00842105	0.991579
Sporocadus rosarum CBS 113832	Sporocadus italicus MFLUCC 141196	20	0.00842105	0.991579
Sporocadus cornii MFLUCC 140467	P57	20	0.00842105	0.991579
Sporocadus glandigenus NBRC 32677	P57	20	0.00842105	0.991579
Sporocadus italicus MFLUCC 141196	Seimatosporium germanicum CBS 437.87	20	0.00842105	0.991579
Seimatosporium parasiticum NBRC 32682	Sporocadus rosarum CBS 113832	21	0.00884211	0.991158
Seimatosporium soli CBS 941.69	Sporocadus italicus MFLUCC 141196	21	0.00884211	0.991158
P60	Sporocadus italicus MFLUCC 141196	21	0.00884211	0.991158
Seimatosporium vitis MFLUCC 140051	Sarcostroma diversiseptatum CBS 189.81	21	0.00884211	0.991158
Sporocadus cornii MFLUCC 140467	L189	22	0.00926316	0.990737
L189	Sporocadus glandigenus NBRC 32677	22	0.00926316	0.990737
L34	Sporocadus italicus MFLUCC 141196	22	0.00926316	0.990737
Sporocadus italicus MFLUCC 141196	L33	22	0.00926316	0.990737
Sporocadus cornii MFLUCC 140467	Seimatosporium luteosporum CBS 142599	23	0.00968421	0.990316
Sporocadus glandigenus NBRC 32677	Seimatosporium luteosporum CBS 142599	23	0.00968421	0.990316
Seimatosporium discosioides NBRC 104201	Sporocadus italicus MFLUCC 141196	23	0.00968421	0.990316
Sporocadus italicus MFLUCC 141196	P57	23	0.00968421	0.990316
Seimatosporium pistaciae CBS 138865	Seimatosporium germanicum CBS 437.87	23	0.00968421	0.990316
Sporocadus cornii MFLUCC 140467	Seimatosporium discosioides NBRC 104201	24	0.0101053	0.989895
Seimatosporium discosioides NBRC 104201	Sporocadus glandigenus NBRC 32677	24	0.0101053	0.989895
Seimatosporium parasiticum NBRC 32682	Diploceras hypericinum CBS 143885	24	0.0101053	0.989895
Sporocadus cornii MFLUCC 140467	P46	24	0.0101053	0.989895
Sporocadus glandigenus NBRC 32677	P46	24	0.0101053	0.989895
Seimatosporium rosae CBS 139823	Seimatosporium germanicum CBS 437.87	24	0.0101053	0.989895
L189	Sporocadus italicus MFLUCC 141196	25	0.0105263	0.989474
Seimatosporium luteosporum CBS 142599	Sporocadus italicus MFLUCC 141196	25	0.0105263	0.989474
Sporocadus cornii MFLUCC 140467	Sarcostroma diversiseptatum CBS 189.81	25	0.0105263	0.989474
Seimatosporium parasiticum NBRC 32682	Sarcostroma diversiseptatum CBS 189.81	25	0.0105263	0.989474
Seimatosporium vitis MFLUCC 140051	Sarcostroma restionis CBS 118154	25	0.0105263	0.989474
Sporocadus cornii MFLUCC 140467	Seimatosporium botan NBRC 104200	25	0.0105263	0.989474
Sporocadus glandigenus NBRC 32677	Seimatosporium botan NBRC 104200	25	0.0105263	0.989474
Sarcostroma grevilleae CBS 101.71	Seimatosporium vitis MFLUCC 140051	26	0.0109474	0.989053
Sporocadus glandigenus NBRC 32677	Sarcostroma diversiseptatum CBS 189.81	26	0.0109474	0.989053
Sporocadus italicus MFLUCC 141196	Seimatosporium botan NBRC 104200	26	0.0109474	0.989053
Sporocadus italicus MFLUCC 141196	P46	27	0.0113684	0.988632
Sporocadus glandigenus NBRC 32677	Allelochaeta biseptata CBS 131116	28	0.0117895	0.988211
Sporocadus cornii MFLUCC 140467	Sarcostroma grevilleae CBS 101.71	28	0.0117895	0.988211
Sporocadus cornii MFLUCC 140467	Diploceras hypericinum CBS 143885	28	0.0117895	0.988211
Sporocadus glandigenus NBRC 32677	Diploceras hypericinum CBS 143885	28	0.0117895	0.988211
Sporocadus italicus MFLUCC 141196	Sarcostroma diversiseptatum CBS 189.81	28	0.0117895	0.988211
Allelochaeta biseptata CBS 131116	Seimatosporium vitis MFLUCC 140051	29	0.0122105	0.987789
Diploceras hypericinum CBS 143885	Sporocadus italicus MFLUCC 141196	29	0.0122105	0.987789
Sporocadus cornii MFLUCC 140467	Sarcostroma restionis CBS 118154	29	0.0122105	0.987789
Seimatosporium parasiticum NBRC 32682	Sarcostroma restionis CBS 118154	29	0.0122105	0.987789
Sporocadus glandigenus NBRC 32677	Sarcostroma restionis CBS 118154	29	0.0122105	0.987789
Sporocadus italicus MFLUCC 141196	Sarcostroma restionis CBS 118154	29	0.0122105	0.987789
Seimatosporium parasiticum NBRC 32682	Sarcostroma grevilleae CBS 101.71	30	0.0126316	0.987368
Sporocadus glandigenus NBRC 32677	Sarcostroma grevilleae CBS 101.71	30	0.0126316	0.987368
Allelochaeta biseptata CBS 131116	Sporocadus italicus MFLUCC 141196	30	0.0126316	0.987368
Sporocadus cornii MFLUCC 140467	Allelochaeta biseptata CBS 131116	31	0.0130526	0.986947
Sarcostroma grevilleae CBS 101.71	Sporocadus italicus MFLUCC 141196	31	0.0130526	0.986947
Seimatosporium parasiticum NBRC 32682	Allelochaeta biseptata CBS 131116	33	0.0138947	0.986105
Seimatosporium luteosporum CBS 142599	Seimatosporium vitifusiforme CBS 142600	35	0.0147368	0.985263
Seimatosporium luteosporum CBS 142599	L112	38	0.016	0.984
Seimatosporium luteosporum CBS 142599	Seimatosporium marivanicum CBS 143781	38	0.016	0.984
Seimatosporium luteosporum CBS 142599	L111	38	0.016	0.984
Sporocadus cornii MFLUCC 140467	Allelochaeta fusispora CBS 144172	40	0.0168421	0.983158
Seimatosporium parasiticum NBRC 32682	Allelochaeta fusispora CBS 144172	41	0.0172632	0.982737
Seimatosporium vitis MFLUCC 140051	Allelochaeta fusispora CBS 144172	41	0.0172632	0.982737
Sporocadus glandigenus NBRC 32677	Allelochaeta fusispora CBS 144172	42	0.0176842	0.982316
Sporocadus italicus MFLUCC 141196	Allelochaeta fusispora CBS 144172	43	0.0181053	0.981895
Sporocadus rosigena CBS 182.50	Sporocadus sorbi CBS 160.25	59	0.0248421	0.975158
Sporocadus cornicola CBS 143889	Sporocadus lichenicola CPC 24528	62	0.0261053	0.973895
Seimatosporium vitis-viniferae CBS 123004	Seimatosporium soli CBS 941.69	64	0.0269474	0.973053
Seimatosporium soli CBS 941.69	P210	64	0.0269474	0.973053
Seimatosporium soli CBS 941.69	P56	64	0.0269474	0.973053
Seimatosporium vitis Napa764	Seimatosporium soli CBS 941.69	67	0.0282105	0.971789
L240	Sporocadus sorbi CBS 160.25	67	0.0282105	0.971789
Sporocadus sorbi CBS 160.25	L106	67	0.0282105	0.971789
Seimatosporium soli CBS 941.69	P60	67	0.0282105	0.971789
Sporocadus sorbi CBS 160.25	L105	68	0.0286316	0.971368
Seimatosporium soli CBS 941.69	P57	68	0.0286316	0.971368
Seimatosporium soli CBS 941.69	L34	69	0.0290526	0.970947
Seimatosporium soli CBS 941.69	L33	69	0.0290526	0.970947
L189	Seimatosporium soli CBS 941.69	70	0.0294737	0.970526
Seimatosporium soli CBS 941.69	P46	72	0.0303158	0.969684
Seimatosporium discosioides NBRC 104201	Seimatosporium botan NBRC 104200	72	0.0303158	0.969684
Seimatosporium soli CBS 941.69	Seimatosporium vitifusiforme CBS 142600	74	0.0311579	0.968842
Seimatosporium soli CBS 941.69	Seimatosporium marivanicum CBS 143781	74	0.0311579	0.968842
Seimatosporium pistaciae CBS 138865	Seimatosporium soli CBS 941.69	76	0.032	0.968
Seimatosporium soli CBS 941.69	L112	76	0.032	0.968
Seimatosporium soli CBS 941.69	L111	76	0.032	0.968
Seimatosporium soli CBS 941.69	Seimatosporium rosae CBS 139823	77	0.0324211	0.967579
Seimatosporium soli CBS 941.69	Seimatosporium germanicum CBS 437.87	77	0.0324211	0.967579
P56	Seimatosporium botan NBRC 104200	78	0.0328421	0.967158
Seimatosporium physocarpi CBS 139968	Seimatosporium botan NBRC 104200	78	0.0328421	0.967158
Seimatosporium vitis Napa764	Seimatosporium botan NBRC 104200	79	0.0332632	0.966737
Seimatosporium vitis-viniferae CBS 123004	Seimatosporium botan NBRC 104200	79	0.0332632	0.966737
P210	Seimatosporium botan NBRC 104200	79	0.0332632	0.966737
P60	Seimatosporium botan NBRC 104200	80	0.0336842	0.966316
L34	Seimatosporium botan NBRC 104200	81	0.0341053	0.965895
L33	Seimatosporium botan NBRC 104200	81	0.0341053	0.965895
Seimatosporium vitifusiforme CBS 142600	Seimatosporium botan NBRC 104200	82	0.0345263	0.965474
P57	Seimatosporium botan NBRC 104200	82	0.0345263	0.965474
Seimatosporium botan NBRC 104200	L111	82	0.0345263	0.965474
Seimatosporium soli CBS 941.69	Seimatosporium luteosporum CBS 142599	83	0.0349474	0.965053
Seimatosporium soli CBS 941.69	Seimatosporium physocarpi CBS 139968	83	0.0349474	0.965053
L112	Seimatosporium botan NBRC 104200	83	0.0349474	0.965053
Seimatosporium botan NBRC 104200	Seimatosporium marivanicum CBS 143781	83	0.0349474	0.965053
Seimatosporium discosioides NBRC 104201	Seimatosporium vitifusiforme CBS 142600	84	0.0353684	0.964632
Seimatosporium discosioides NBRC 104201	Seimatosporium physocarpi CBS 139968	84	0.0353684	0.964632
L189	Seimatosporium botan NBRC 104200	84	0.0353684	0.964632
Seimatosporium pistaciae CBS 138865	Seimatosporium botan NBRC 104200	84	0.0353684	0.964632
Seimatosporium rosae CBS 139823	Seimatosporium botan NBRC 104200	84	0.0353684	0.964632
Sporocadus biseptatus CBS 110324	Seimatosporium botan NBRC 104200	84	0.0353684	0.964632
Seimatosporium discosioides NBRC 104201	L111	84	0.0353684	0.964632
Seimatosporium discosioides NBRC 104201	Seimatosporium pistaciae CBS 138865	85	0.0357895	0.964211
Seimatosporium discosioides NBRC 104201	L112	85	0.0357895	0.964211
Seimatosporium discosioides NBRC 104201	Seimatosporium rosae CBS 139823	85	0.0357895	0.964211
Seimatosporium discosioides NBRC 104201	Seimatosporium marivanicum CBS 143781	85	0.0357895	0.964211
Sporocadus sorbi CBS 160.25	Sporocadus kurdistanicus CBS 143778	86	0.0362105	0.963789
Sarcostroma diversiseptatum CBS 189.81	Sarcostroma restionis CBS 118154	86	0.0362105	0.963789
P46	Seimatosporium botan NBRC 104200	86	0.0362105	0.963789
Seimatosporium germanicum CBS 437.87	Seimatosporium botan NBRC 104200	86	0.0362105	0.963789
L181	Sporocadus sorbi CBS 160.25	87	0.0366316	0.963368
Beltrania rhombica CBS 123.58	Seimatosporium vitis MFLUCC 140051	87	0.0366316	0.963368
Seimatosporium discosioides NBRC 104201	Seimatosporium germanicum CBS 437.87	87	0.0366316	0.963368
Sporocadus sorbi CBS 160.25	L158	87	0.0366316	0.963368
Seimatosporium luteosporum CBS 142599	Seimatosporium botan NBRC 104200	87	0.0366316	0.963368
Sporocadus sorbi CBS 160.25	L164	87	0.0366316	0.963368
Sporocadus rotundatus CBS 616.83	Seimatosporium botan NBRC 104200	88	0.0370526	0.962947
Sporocadus incanus CBS 123003	Seimatosporium botan NBRC 104200	88	0.0370526	0.962947
Seimatosporium parasiticum NBRC 32682	Beltrania rhombica CBS 123.58	89	0.0374737	0.962526
Seimatosporium vitis Napa764	Seimatosporium discosioides NBRC 104201	89	0.0374737	0.962526
Seimatosporium vitis-viniferae CBS 123004	Seimatosporium discosioides NBRC 104201	89	0.0374737	0.962526
Beltrania rhombica CBS 123.58	Sporocadus glandigenus NBRC 32677	89	0.0374737	0.962526
Seimatosporium discosioides NBRC 104201	P210	89	0.0374737	0.962526
Sporocadus cornii MFLUCC 140467	Beltrania rhombica CBS 123.58	90	0.0378947	0.962105
Sporocadus rosigena CBS 182.50	Sporocadus kurdistanicus CBS 143778	90	0.0378947	0.962105
Beltrania rhombica CBS 123.58	Sporocadus italicus MFLUCC 141196	90	0.0378947	0.962105
Seimatosporium discosioides NBRC 104201	P56	90	0.0378947	0.962105
Sporocadus rosigena CBS 182.50	L181	91	0.0383158	0.961684
Sporocadus rosigena CBS 182.50	L158	91	0.0383158	0.961684
Sporocadus multiseptatus CBS 143899	Seimatosporium botan NBRC 104200	91	0.0383158	0.961684
Sporocadus trimorphus CBS 114203	Seimatosporium botan NBRC 104200	91	0.0383158	0.961684
Sporocadus rosigena CBS 182.50	L164	91	0.0383158	0.961684
Seimatosporium discosioides NBRC 104201	Seimatosporium luteosporum CBS 142599	92	0.0387368	0.961263
Seimatosporium discosioides NBRC 104201	P60	92	0.0387368	0.961263
Seimatosporium discosioides NBRC 104201	Sporocadus mali CBS 446.70	92	0.0387368	0.961263
Seimatosporium discosioides NBRC 104201	L34	93	0.0391579	0.960842
Seimatosporium discosioides NBRC 104201	L33	93	0.0391579	0.960842
Sporocadus mali CBS 446.70	Seimatosporium botan NBRC 104200	93	0.0391579	0.960842
Seimatosporium discosioides NBRC 104201	Sporocadus incanus CBS 123003	94	0.0395789	0.960421
Seimatosporium discosioides NBRC 104201	P57	94	0.0395789	0.960421
L189	Seimatosporium discosioides NBRC 104201	96	0.0404211	0.959579
Sporocadus microcyclus CBS 887.68	Seimatosporium botan NBRC 104200	97	0.0408421	0.959158
Sporocadus sorbi CBS 160.25	Seimatosporium botan NBRC 104200	97	0.0408421	0.959158
Sporocadus rosarum CBS 113832	Seimatosporium botan NBRC 104200	97	0.0408421	0.959158
Sporocadus lichenicola CPC 24528	Seimatosporium botan NBRC 104200	97	0.0408421	0.959158
L240	Sporocadus kurdistanicus CBS 143778	98	0.0412632	0.958737
L106	Sporocadus kurdistanicus CBS 143778	98	0.0412632	0.958737
Seimatosporium discosioides NBRC 104201	P46	98	0.0412632	0.958737
Sporocadus cornicola CBS 143889	Seimatosporium botan NBRC 104200	98	0.0412632	0.958737
Sporocadus multiseptatus CBS 143899	Seimatosporium discosioides NBRC 104201	99	0.0416842	0.958316
L181	L240	99	0.0416842	0.958316
Seimatosporium discosioides NBRC 104201	Sporocadus sorbi CBS 160.25	99	0.0416842	0.958316
L181	L106	99	0.0416842	0.958316
L105	Sporocadus kurdistanicus CBS 143778	99	0.0416842	0.958316
L240	L158	99	0.0416842	0.958316
L106	L158	99	0.0416842	0.958316
L240	L164	99	0.0416842	0.958316
L106	L164	99	0.0416842	0.958316
Seimatosporium discosioides NBRC 104201	L181	100	0.0421053	0.957895
Seimatosporium soli CBS 941.69	Sporocadus rosarum CBS 113832	100	0.0421053	0.957895
L181	L105	100	0.0421053	0.957895
Seimatosporium discosioides NBRC 104201	Sporocadus kurdistanicus CBS 143778	100	0.0421053	0.957895
Seimatosporium discosioides NBRC 104201	L158	100	0.0421053	0.957895
L105	L158	100	0.0421053	0.957895
Seimatosporium discosioides NBRC 104201	L164	100	0.0421053	0.957895
L105	L164	100	0.0421053	0.957895
Sporocadus rotundatus CBS 616.83	Seimatosporium discosioides NBRC 104201	101	0.0425263	0.957474
Seimatosporium vitis Napa764	Seimatosporium vitifusiforme CBS 142600	101	0.0425263	0.957474
Seimatosporium soli CBS 941.69	Sporocadus lichenicola CPC 24528	101	0.0425263	0.957474
Seimatosporium discosioides NBRC 104201	Sporocadus biseptatus CBS 110324	101	0.0425263	0.957474
Sporocadus rosigena CBS 182.50	Seimatosporium botan NBRC 104200	101	0.0425263	0.957474
Sporocadus cotini CBS 139966	Seimatosporium botan NBRC 104200	101	0.0425263	0.957474
Sporocadus multiseptatus CBS 143899	Seimatosporium soli CBS 941.69	102	0.0429474	0.957053
Seimatosporium discosioides NBRC 104201	Sporocadus trimorphus CBS 114203	102	0.0429474	0.957053
Sporocadus incanus CBS 123003	Sporocadus mali CBS 446.70	102	0.0429474	0.957053
Seimatosporium vitis Napa764	L112	103	0.0433684	0.956632
Sporocadus trimorphus CBS 114203	Sporocadus rosarum CBS 113832	103	0.0433684	0.956632
Seimatosporium vitifusiforme CBS 142600	P56	103	0.0433684	0.956632
L112	P56	103	0.0433684	0.956632
Seimatosporium vitis Napa764	Seimatosporium marivanicum CBS 143781	103	0.0433684	0.956632
P56	Seimatosporium marivanicum CBS 143781	103	0.0433684	0.956632
Seimatosporium vitis Napa764	L111	103	0.0433684	0.956632
P56	L111	103	0.0433684	0.956632
Sporocadus rosigena CBS 182.50	Seimatosporium discosioides NBRC 104201	104	0.0437895	0.956211
Seimatosporium vitis Napa764	Seimatosporium luteosporum CBS 142599	104	0.0437895	0.956211
Seimatosporium vitis-viniferae CBS 123004	Seimatosporium vitifusiforme CBS 142600	104	0.0437895	0.956211
Seimatosporium vitis-viniferae CBS 123004	L112	104	0.0437895	0.956211
Seimatosporium vitifusiforme CBS 142600	L34	104	0.0437895	0.956211
L112	L34	104	0.0437895	0.956211
Seimatosporium discosioides NBRC 104201	Sporocadus lichenicola CPC 24528	104	0.0437895	0.956211
Seimatosporium vitifusiforme CBS 142600	P210	104	0.0437895	0.956211
L112	P210	104	0.0437895	0.956211
Seimatosporium vitifusiforme CBS 142600	L33	104	0.0437895	0.956211
L112	L33	104	0.0437895	0.956211
L106	Seimatosporium botan NBRC 104200	104	0.0437895	0.956211
Seimatosporium vitis-viniferae CBS 123004	Seimatosporium marivanicum CBS 143781	104	0.0437895	0.956211
L34	Seimatosporium marivanicum CBS 143781	104	0.0437895	0.956211
P210	Seimatosporium marivanicum CBS 143781	104	0.0437895	0.956211
L33	Seimatosporium marivanicum CBS 143781	104	0.0437895	0.956211
Seimatosporium vitis-viniferae CBS 123004	L111	104	0.0437895	0.956211
L34	L111	104	0.0437895	0.956211
P210	L111	104	0.0437895	0.956211
L33	L111	104	0.0437895	0.956211
L112	P57	105	0.0442105	0.955789
Seimatosporium soli CBS 941.69	Sporocadus mali CBS 446.70	105	0.0442105	0.955789
L240	Seimatosporium botan NBRC 104200	105	0.0442105	0.955789
L105	Seimatosporium botan NBRC 104200	105	0.0442105	0.955789
Seimatosporium discosioides NBRC 104201	Sporocadus cornicola CBS 143889	106	0.0446316	0.955368
Seimatosporium luteosporum CBS 142599	L34	106	0.0446316	0.955368
Seimatosporium soli CBS 941.69	Sporocadus trimorphus CBS 114203	106	0.0446316	0.955368
Seimatosporium vitifusiforme CBS 142600	P60	106	0.0446316	0.955368
L112	P60	106	0.0446316	0.955368
Seimatosporium luteosporum CBS 142599	L33	106	0.0446316	0.955368
Seimatosporium luteosporum CBS 142599	P56	106	0.0446316	0.955368
P60	Seimatosporium marivanicum CBS 143781	106	0.0446316	0.955368
P60	L111	106	0.0446316	0.955368
Seimatosporium vitis-viniferae CBS 123004	Seimatosporium luteosporum CBS 142599	107	0.0450526	0.954947
Seimatosporium discosioides NBRC 104201	L240	107	0.0450526	0.954947
Seimatosporium discosioides NBRC 104201	Sporocadus rosarum CBS 113832	107	0.0450526	0.954947
Seimatosporium discosioides NBRC 104201	L105	107	0.0450526	0.954947
Seimatosporium vitifusiforme CBS 142600	P57	107	0.0450526	0.954947
Seimatosporium luteosporum CBS 142599	P210	107	0.0450526	0.954947
P57	Seimatosporium marivanicum CBS 143781	107	0.0450526	0.954947
P57	L111	107	0.0450526	0.954947
Seimatosporium discosioides NBRC 104201	L106	108	0.0454737	0.954526
L181	Seimatosporium botan NBRC 104200	108	0.0454737	0.954526
Sporocadus kurdistanicus CBS 143778	Seimatosporium botan NBRC 104200	108	0.0454737	0.954526
L158	Seimatosporium botan NBRC 104200	108	0.0454737	0.954526
Seimatosporium botan NBRC 104200	L164	108	0.0454737	0.954526
Sporocadus microcyclus CBS 887.68	Seimatosporium discosioides NBRC 104201	109	0.0458947	0.954105
Sporocadus microcyclus CBS 887.68	Seimatosporium soli CBS 941.69	109	0.0458947	0.954105
L189	Seimatosporium vitifusiforme CBS 142600	109	0.0458947	0.954105
L189	L112	109	0.0458947	0.954105
Seimatosporium soli CBS 941.69	Sporocadus sorbi CBS 160.25	109	0.0458947	0.954105
Seimatosporium luteosporum CBS 142599	P60	109	0.0458947	0.954105
L112	P46	109	0.0458947	0.954105
Seimatosporium soli CBS 941.69	Sporocadus incanus CBS 123003	109	0.0458947	0.954105
L189	Seimatosporium marivanicum CBS 143781	109	0.0458947	0.954105
L189	L111	109	0.0458947	0.954105
Sporocadus cornicola CBS 143889	Seimatosporium soli CBS 941.69	110	0.0463158	0.953684
Sporocadus sorbi CBS 160.25	Sporocadus lichenicola CPC 24528	110	0.0463158	0.953684
Seimatosporium luteosporum CBS 142599	P57	110	0.0463158	0.953684
Seimatosporium discosioides NBRC 104201	Sporocadus cotini CBS 139966	111	0.0467368	0.953263
L189	Seimatosporium luteosporum CBS 142599	111	0.0467368	0.953263
Sporocadus cornicola CBS 143889	Sporocadus kurdistanicus CBS 143778	111	0.0467368	0.953263
Seimatosporium vitifusiforme CBS 142600	P46	111	0.0467368	0.953263
P46	Seimatosporium marivanicum CBS 143781	111	0.0467368	0.953263
P46	L111	111	0.0467368	0.953263
Sporocadus rosigena CBS 182.50	Seimatosporium soli CBS 941.69	112	0.0471579	0.952842
Sporocadus cornicola CBS 143889	L181	112	0.0471579	0.952842
Seimatosporium soli CBS 941.69	L240	112	0.0471579	0.952842
Seimatosporium soli CBS 941.69	L105	112	0.0471579	0.952842
Seimatosporium soli CBS 941.69	L106	112	0.0471579	0.952842
Seimatosporium luteosporum CBS 142599	P46	112	0.0471579	0.952842
Sporocadus cornicola CBS 143889	L158	112	0.0471579	0.952842
Sporocadus cornicola CBS 143889	L164	112	0.0471579	0.952842
Sporocadus rotundatus CBS 616.83	Seimatosporium soli CBS 941.69	113	0.0475789	0.952421
Sporocadus rotundatus CBS 616.83	Sporocadus incanus CBS 123003	113	0.0475789	0.952421
Sporocadus rosigena CBS 182.50	Sporocadus cornicola CBS 143889	114	0.048	0.952
Seimatosporium soli CBS 941.69	Sporocadus cotini CBS 139966	114	0.048	0.952
Sporocadus rosigena CBS 182.50	Sporocadus lichenicola CPC 24528	114	0.048	0.952
Sarcostroma diversiseptatum CBS 189.81	Seimatosporium botan NBRC 104200	114	0.048	0.952
Seimatosporium soli CBS 941.69	Sporocadus kurdistanicus CBS 143778	115	0.0484211	0.951579
Sarcostroma restionis CBS 118154	Seimatosporium botan NBRC 104200	115	0.0484211	0.951579
Seimatosporium soli CBS 941.69	L181	116	0.0488421	0.951158
Sporocadus cornicola CBS 143889	Sporocadus sorbi CBS 160.25	116	0.0488421	0.951158
Seimatosporium soli CBS 941.69	L158	116	0.0488421	0.951158
Allelochaeta biseptata CBS 131116	Seimatosporium botan NBRC 104200	116	0.0488421	0.951158
Seimatosporium soli CBS 941.69	L164	116	0.0488421	0.951158
Seimatosporium soli CBS 941.69	Sporocadus biseptatus CBS 110324	118	0.0496842	0.950316
Sporocadus kurdistanicus CBS 143778	Sporocadus lichenicola CPC 24528	119	0.0501053	0.949895
Sporocadus cornicola CBS 143889	L240	120	0.0505263	0.949474
Sporocadus cornicola CBS 143889	L106	120	0.0505263	0.949474
L181	Sporocadus lichenicola CPC 24528	120	0.0505263	0.949474
Sporocadus lichenicola CPC 24528	L158	120	0.0505263	0.949474
Sporocadus lichenicola CPC 24528	L164	120	0.0505263	0.949474
Sporocadus cornicola CBS 143889	L105	121	0.0509474	0.949053
Seimatosporium discosioides NBRC 104201	Allelochaeta biseptata CBS 131116	123	0.0517895	0.948211
Sporocadus cotini CBS 139966	Sporocadus incanus CBS 123003	123	0.0517895	0.948211
L240	Sporocadus lichenicola CPC 24528	123	0.0517895	0.948211
L106	Sporocadus lichenicola CPC 24528	123	0.0517895	0.948211
L105	Sporocadus lichenicola CPC 24528	124	0.0522105	0.947789
Seimatosporium discosioides NBRC 104201	Sarcostroma diversiseptatum CBS 189.81	125	0.0526316	0.947368
Sporocadus trimorphus CBS 114203	Sporocadus incanus CBS 123003	127	0.0534737	0.946526
Sporocadus rotundatus CBS 616.83	Sporocadus mali CBS 446.70	127	0.0534737	0.946526
Seimatosporium discosioides NBRC 104201	Sarcostroma restionis CBS 118154	128	0.0538947	0.946105
Sarcostroma grevilleae CBS 101.71	Sarcostroma restionis CBS 118154	128	0.0538947	0.946105
Sarcostroma grevilleae CBS 101.71	Seimatosporium botan NBRC 104200	128	0.0538947	0.946105
Sporocadus rotundatus CBS 616.83	Sporocadus cotini CBS 139966	130	0.0547368	0.945263
Diploceras hypericinum CBS 143885	Seimatosporium botan NBRC 104200	130	0.0547368	0.945263
Sporocadus rosarum CBS 113832	Sporocadus incanus CBS 123003	131	0.0551579	0.944842
Seimatosporium soli CBS 941.69	Sarcostroma diversiseptatum CBS 189.81	131	0.0551579	0.944842
Sporocadus rosarum CBS 113832	Sporocadus mali CBS 446.70	133	0.056	0.944
Seimatosporium soli CBS 941.69	Sarcostroma grevilleae CBS 101.71	134	0.0564211	0.943579
Sporocadus microcyclus CBS 887.68	Sporocadus biseptatus CBS 110324	134	0.0564211	0.943579
Seimatosporium pistaciae CBS 138865	Seimatosporium vitifusiforme CBS 142600	135	0.0568421	0.943158
Seimatosporium discosioides NBRC 104201	Diploceras hypericinum CBS 143885	135	0.0568421	0.943158
Seimatosporium soli CBS 941.69	Diploceras hypericinum CBS 143885	135	0.0568421	0.943158
Seimatosporium vitifusiforme CBS 142600	Seimatosporium rosae CBS 139823	135	0.0568421	0.943158
Sporocadus microcyclus CBS 887.68	Sporocadus mali CBS 446.70	135	0.0568421	0.943158
Sporocadus cotini CBS 139966	Sporocadus mali CBS 446.70	135	0.0568421	0.943158
Seimatosporium vitis Napa764	Seimatosporium pistaciae CBS 138865	136	0.0572632	0.942737
Seimatosporium pistaciae CBS 138865	L112	136	0.0572632	0.942737
Sporocadus multiseptatus CBS 143899	Sporocadus rosarum CBS 113832	136	0.0572632	0.942737
Seimatosporium pistaciae CBS 138865	P56	136	0.0572632	0.942737
Seimatosporium pistaciae CBS 138865	Seimatosporium marivanicum CBS 143781	136	0.0572632	0.942737
Seimatosporium pistaciae CBS 138865	L111	136	0.0572632	0.942737
Seimatosporium vitis-viniferae CBS 123004	Seimatosporium pistaciae CBS 138865	137	0.0576842	0.942316
Seimatosporium pistaciae CBS 138865	L34	137	0.0576842	0.942316
Seimatosporium vitis Napa764	Seimatosporium rosae CBS 139823	137	0.0576842	0.942316
L112	Seimatosporium rosae CBS 139823	137	0.0576842	0.942316
Sporocadus multiseptatus CBS 143899	Sporocadus incanus CBS 123003	137	0.0576842	0.942316
Seimatosporium pistaciae CBS 138865	P210	137	0.0576842	0.942316
Seimatosporium vitis Napa764	Seimatosporium germanicum CBS 437.87	137	0.0576842	0.942316
Seimatosporium pistaciae CBS 138865	L33	137	0.0576842	0.942316
Seimatosporium rosae CBS 139823	P56	137	0.0576842	0.942316
Seimatosporium germanicum CBS 437.87	P56	137	0.0576842	0.942316
Seimatosporium rosae CBS 139823	Seimatosporium marivanicum CBS 143781	137	0.0576842	0.942316
Seimatosporium rosae CBS 139823	L111	137	0.0576842	0.942316
Seimatosporium discosioides NBRC 104201	Sarcostroma grevilleae CBS 101.71	138	0.0581053	0.941895
Seimatosporium pistaciae CBS 138865	P60	138	0.0581053	0.941895
Seimatosporium vitis-viniferae CBS 123004	Seimatosporium rosae CBS 139823	138	0.0581053	0.941895
L34	Seimatosporium rosae CBS 139823	138	0.0581053	0.941895
Seimatosporium rosae CBS 139823	P210	138	0.0581053	0.941895
Seimatosporium vitis-viniferae CBS 123004	Seimatosporium germanicum CBS 437.87	138	0.0581053	0.941895
Seimatosporium vitifusiforme CBS 142600	Seimatosporium germanicum CBS 437.87	138	0.0581053	0.941895
L34	Seimatosporium germanicum CBS 437.87	138	0.0581053	0.941895
P210	Seimatosporium germanicum CBS 437.87	138	0.0581053	0.941895
Seimatosporium rosae CBS 139823	L33	138	0.0581053	0.941895
Seimatosporium germanicum CBS 437.87	L33	138	0.0581053	0.941895
Seimatosporium pistaciae CBS 138865	Seimatosporium luteosporum CBS 142599	139	0.0585263	0.941474
Seimatosporium soli CBS 941.69	Allelochaeta biseptata CBS 131116	139	0.0585263	0.941474
Sporocadus multiseptatus CBS 143899	Sporocadus trimorphus CBS 114203	139	0.0585263	0.941474
P60	Seimatosporium rosae CBS 139823	139	0.0585263	0.941474
P60	Seimatosporium germanicum CBS 437.87	139	0.0585263	0.941474
Sarcostroma grevilleae CBS 101.71	Sarcostroma diversiseptatum CBS 189.81	139	0.0585263	0.941474
Sporocadus rotundatus CBS 616.83	Sporocadus rosarum CBS 113832	140	0.0589474	0.941053
Seimatosporium luteosporum CBS 142599	Seimatosporium rosae CBS 139823	140	0.0589474	0.941053
Sporocadus incanus CBS 123003	Sporocadus lichenicola CPC 24528	140	0.0589474	0.941053
Seimatosporium pistaciae CBS 138865	P57	140	0.0589474	0.941053
L112	Seimatosporium germanicum CBS 437.87	140	0.0589474	0.941053
Allelochaeta fusispora CBS 144172	Seimatosporium botan NBRC 104200	140	0.0589474	0.941053
Seimatosporium germanicum CBS 437.87	Seimatosporium marivanicum CBS 143781	140	0.0589474	0.941053
Seimatosporium germanicum CBS 437.87	L111	140	0.0589474	0.941053
Sporocadus rotundatus CBS 616.83	Sporocadus multiseptatus CBS 143899	141	0.0593684	0.940632
Seimatosporium rosae CBS 139823	P57	141	0.0593684	0.940632
P57	Seimatosporium germanicum CBS 437.87	141	0.0593684	0.940632
Sporocadus trimorphus CBS 114203	Sporocadus mali CBS 446.70	141	0.0593684	0.940632
L189	Seimatosporium pistaciae CBS 138865	142	0.0597895	0.940211
Seimatosporium physocarpi CBS 139968	Seimatosporium marivanicum CBS 143781	142	0.0597895	0.940211
Sporocadus rotundatus CBS 616.83	Sporocadus microcyclus CBS 887.68	143	0.0602105	0.939789
Seimatosporium discosioides NBRC 104201	Allelochaeta fusispora CBS 144172	143	0.0602105	0.939789
L189	Seimatosporium rosae CBS 139823	143	0.0602105	0.939789
L189	Seimatosporium germanicum CBS 437.87	143	0.0602105	0.939789
Seimatosporium luteosporum CBS 142599	Seimatosporium germanicum CBS 437.87	143	0.0602105	0.939789
Seimatosporium pistaciae CBS 138865	Seimatosporium physocarpi CBS 139968	143	0.0602105	0.939789
Seimatosporium vitifusiforme CBS 142600	Seimatosporium physocarpi CBS 139968	143	0.0602105	0.939789
L112	Seimatosporium physocarpi CBS 139968	143	0.0602105	0.939789
Seimatosporium physocarpi CBS 139968	L111	143	0.0602105	0.939789
Seimatosporium pistaciae CBS 138865	P46	144	0.0606316	0.939368
Sporocadus incanus CBS 123003	Sporocadus biseptatus CBS 110324	144	0.0606316	0.939368
Seimatosporium soli CBS 941.69	Sarcostroma restionis CBS 118154	144	0.0606316	0.939368
Seimatosporium rosae CBS 139823	Seimatosporium physocarpi CBS 139968	144	0.0606316	0.939368
Sporocadus multiseptatus CBS 143899	Sporocadus cotini CBS 139966	145	0.0610526	0.938947
Seimatosporium rosae CBS 139823	P46	145	0.0610526	0.938947
Sporocadus sorbi CBS 160.25	Sporocadus incanus CBS 123003	145	0.0610526	0.938947
P46	Seimatosporium germanicum CBS 437.87	145	0.0610526	0.938947
Sporocadus multiseptatus CBS 143899	Sporocadus mali CBS 446.70	146	0.0614737	0.938526
Seimatosporium germanicum CBS 437.87	Seimatosporium physocarpi CBS 139968	146	0.0614737	0.938526
Sporocadus microcyclus CBS 887.68	Sporocadus incanus CBS 123003	147	0.0618947	0.938105
Sporocadus cornicola CBS 143889	Sporocadus incanus CBS 123003	147	0.0618947	0.938105
Sporocadus rotundatus CBS 616.83	Sporocadus biseptatus CBS 110324	147	0.0618947	0.938105
Seimatosporium vitis Napa764	Seimatosporium physocarpi CBS 139968	147	0.0618947	0.938105
P56	Seimatosporium physocarpi CBS 139968	147	0.0618947	0.938105
Seimatosporium soli CBS 941.69	Allelochaeta fusispora CBS 144172	148	0.0623158	0.937684
Seimatosporium vitis-viniferae CBS 123004	Seimatosporium physocarpi CBS 139968	148	0.0623158	0.937684
Seimatosporium luteosporum CBS 142599	Seimatosporium physocarpi CBS 139968	148	0.0623158	0.937684
L34	Seimatosporium physocarpi CBS 139968	148	0.0623158	0.937684
P210	Seimatosporium physocarpi CBS 139968	148	0.0623158	0.937684
L33	Seimatosporium physocarpi CBS 139968	148	0.0623158	0.937684
Sporocadus kurdistanicus CBS 143778	Sporocadus incanus CBS 123003	149	0.0627368	0.937263
Sporocadus lichenicola CPC 24528	Sporocadus mali CBS 446.70	149	0.0627368	0.937263
P60	Seimatosporium physocarpi CBS 139968	149	0.0627368	0.937263
L181	Sporocadus incanus CBS 123003	150	0.0631579	0.936842
Sporocadus incanus CBS 123003	L158	150	0.0631579	0.936842
Sporocadus incanus CBS 123003	L164	150	0.0631579	0.936842
Sporocadus rotundatus CBS 616.83	Sporocadus trimorphus CBS 114203	151	0.0635789	0.936421
Sporocadus biseptatus CBS 110324	Sporocadus mali CBS 446.70	151	0.0635789	0.936421
P57	Seimatosporium physocarpi CBS 139968	151	0.0635789	0.936421
Sporocadus sorbi CBS 160.25	Sporocadus rosarum CBS 113832	152	0.064	0.936
Sporocadus microcyclus CBS 887.68	Sporocadus cotini CBS 139966	153	0.0644211	0.935579
Sporocadus sorbi CBS 160.25	Sporocadus mali CBS 446.70	153	0.0644211	0.935579
Sporocadus kurdistanicus CBS 143778	Sporocadus mali CBS 446.70	153	0.0644211	0.935579
L189	Seimatosporium physocarpi CBS 139968	153	0.0644211	0.935579
Sporocadus multiseptatus CBS 143899	Sporocadus sorbi CBS 160.25	154	0.0648421	0.935158
Sporocadus rosigena CBS 182.50	Sporocadus incanus CBS 123003	154	0.0648421	0.935158
Sporocadus cotini CBS 139966	Sporocadus lichenicola CPC 24528	154	0.0648421	0.935158
L181	Sporocadus mali CBS 446.70	154	0.0648421	0.935158
Sporocadus mali CBS 446.70	L158	154	0.0648421	0.935158
Sporocadus mali CBS 446.70	L164	154	0.0648421	0.935158
P46	Seimatosporium physocarpi CBS 139968	155	0.0652632	0.934737
Sporocadus rosigena CBS 182.50	Sporocadus rosarum CBS 113832	156	0.0656842	0.934316
Sporocadus cotini CBS 139966	Sporocadus rosarum CBS 113832	156	0.0656842	0.934316
Sporocadus multiseptatus CBS 143899	Sporocadus kurdistanicus CBS 143778	156	0.0656842	0.934316
Sporocadus multiseptatus CBS 143899	Sporocadus lichenicola CPC 24528	156	0.0656842	0.934316
Sporocadus cornicola CBS 143889	Sporocadus mali CBS 446.70	156	0.0656842	0.934316
Sporocadus multiseptatus CBS 143899	L181	157	0.0661053	0.933895
Sporocadus rosarum CBS 113832	Sporocadus lichenicola CPC 24528	157	0.0661053	0.933895
Sporocadus multiseptatus CBS 143899	L158	157	0.0661053	0.933895
Sporocadus multiseptatus CBS 143899	L164	157	0.0661053	0.933895
Sporocadus rosigena CBS 182.50	Sporocadus mali CBS 446.70	158	0.0665263	0.933474
Sporocadus rotundatus CBS 616.83	Sporocadus sorbi CBS 160.25	159	0.0669474	0.933053
Sporocadus multiseptatus CBS 143899	Sporocadus cornicola CBS 143889	160	0.0673684	0.932632
Sporocadus cotini CBS 139966	Sporocadus sorbi CBS 160.25	160	0.0673684	0.932632
Sporocadus trimorphus CBS 114203	Sporocadus lichenicola CPC 24528	160	0.0673684	0.932632
Sporocadus rotundatus CBS 616.83	Sporocadus rosigena CBS 182.50	161	0.0677895	0.932211
Sporocadus cornicola CBS 143889	Sporocadus cotini CBS 139966	161	0.0677895	0.932211
Sporocadus rosarum CBS 113832	L106	161	0.0677895	0.932211
L106	Sporocadus incanus CBS 123003	161	0.0677895	0.932211
Sporocadus rotundatus CBS 616.83	Sporocadus lichenicola CPC 24528	161	0.0677895	0.932211
Sporocadus cotini CBS 139966	Sporocadus biseptatus CBS 110324	161	0.0677895	0.932211
Sporocadus multiseptatus CBS 143899	Sporocadus rosigena CBS 182.50	162	0.0682105	0.931789
L240	Sporocadus rosarum CBS 113832	162	0.0682105	0.931789
Sporocadus rosarum CBS 113832	L105	162	0.0682105	0.931789
L240	Sporocadus incanus CBS 123003	162	0.0682105	0.931789
L105	Sporocadus incanus CBS 123003	162	0.0682105	0.931789
Sporocadus rotundatus CBS 616.83	Sporocadus cornicola CBS 143889	163	0.0686316	0.931368
Sporocadus cotini CBS 139966	Sporocadus kurdistanicus CBS 143778	163	0.0686316	0.931368
Sporocadus cotini CBS 139966	L181	164	0.0690526	0.930947
Sporocadus sorbi CBS 160.25	Sporocadus trimorphus CBS 114203	164	0.0690526	0.930947
Sporocadus cornicola CBS 143889	Sporocadus rosarum CBS 113832	164	0.0690526	0.930947
Sporocadus cotini CBS 139966	L158	164	0.0690526	0.930947
Sporocadus cotini CBS 139966	L164	164	0.0690526	0.930947
Sporocadus rosigena CBS 182.50	Sporocadus trimorphus CBS 114203	165	0.0694737	0.930526
Sporocadus rotundatus CBS 616.83	Sporocadus kurdistanicus CBS 143778	165	0.0694737	0.930526
Sporocadus rosarum CBS 113832	Sporocadus kurdistanicus CBS 143778	165	0.0694737	0.930526
L106	Sporocadus mali CBS 446.70	165	0.0694737	0.930526
Sporocadus rotundatus CBS 616.83	L181	166	0.0698947	0.930105
L181	Sporocadus rosarum CBS 113832	166	0.0698947	0.930105
L240	Sporocadus mali CBS 446.70	166	0.0698947	0.930105
L105	Sporocadus mali CBS 446.70	166	0.0698947	0.930105
Sporocadus rotundatus CBS 616.83	L158	166	0.0698947	0.930105
Sporocadus rosarum CBS 113832	L158	166	0.0698947	0.930105
Sporocadus rotundatus CBS 616.83	L164	166	0.0698947	0.930105
Sporocadus rosarum CBS 113832	L164	166	0.0698947	0.930105
Sporocadus cotini CBS 139966	Sporocadus trimorphus CBS 114203	168	0.0707368	0.929263
Sporocadus microcyclus CBS 887.68	Sporocadus sorbi CBS 160.25	169	0.0711579	0.928842
Sporocadus rotundatus CBS 616.83	L106	169	0.0711579	0.928842
Sporocadus rosigena CBS 182.50	Sporocadus cotini CBS 139966	170	0.0715789	0.928421
Sporocadus rotundatus CBS 616.83	L240	170	0.0715789	0.928421
Sporocadus cornicola CBS 143889	Sporocadus trimorphus CBS 114203	170	0.0715789	0.928421
Sporocadus rotundatus CBS 616.83	L105	170	0.0715789	0.928421
Sporocadus multiseptatus CBS 143899	L106	170	0.0715789	0.928421
Sporocadus multiseptatus CBS 143899	L240	171	0.072	0.928
Sporocadus multiseptatus CBS 143899	L105	171	0.072	0.928
Sporocadus microcyclus CBS 887.68	Sporocadus kurdistanicus CBS 143778	171	0.072	0.928
Sporocadus microcyclus CBS 887.68	L181	172	0.0724211	0.927579
Sporocadus trimorphus CBS 114203	L106	172	0.0724211	0.927579
Sporocadus microcyclus CBS 887.68	Sporocadus lichenicola CPC 24528	172	0.0724211	0.927579
Sporocadus sorbi CBS 160.25	Sporocadus biseptatus CBS 110324	172	0.0724211	0.927579
Sporocadus microcyclus CBS 887.68	L158	172	0.0724211	0.927579
Sporocadus microcyclus CBS 887.68	L164	172	0.0724211	0.927579
L181	Sporocadus trimorphus CBS 114203	173	0.0728421	0.927158
L240	Sporocadus trimorphus CBS 114203	173	0.0728421	0.927158
Sporocadus microcyclus CBS 887.68	Sporocadus rosarum CBS 113832	173	0.0728421	0.927158
Sporocadus trimorphus CBS 114203	L105	173	0.0728421	0.927158
Sporocadus trimorphus CBS 114203	Sporocadus kurdistanicus CBS 143778	173	0.0728421	0.927158
Sporocadus trimorphus CBS 114203	L158	173	0.0728421	0.927158
Sporocadus trimorphus CBS 114203	L164	173	0.0728421	0.927158
Sporocadus cotini CBS 139966	L106	174	0.0732632	0.926737
Sporocadus cotini CBS 139966	L240	175	0.0736842	0.926316
Sporocadus cotini CBS 139966	L105	175	0.0736842	0.926316
Sporocadus microcyclus CBS 887.68	Sporocadus multiseptatus CBS 143899	176	0.0741053	0.925895
Sporocadus multiseptatus CBS 143899	Sporocadus biseptatus CBS 110324	176	0.0741053	0.925895
Sporocadus rosarum CBS 113832	Sporocadus biseptatus CBS 110324	177	0.0745263	0.925474
Sporocadus microcyclus CBS 887.68	Sporocadus rosigena CBS 182.50	178	0.0749474	0.925053
Beltrania rhombica CBS 123.58	Seimatosporium discosioides NBRC 104201	178	0.0749474	0.925053
Sporocadus microcyclus CBS 887.68	Sporocadus cornicola CBS 143889	178	0.0749474	0.925053
Sporocadus microcyclus CBS 887.68	Sporocadus trimorphus CBS 114203	178	0.0749474	0.925053
Beltrania rhombica CBS 123.58	Seimatosporium botan NBRC 104200	179	0.0753684	0.924632
Sporocadus rosigena CBS 182.50	Sporocadus biseptatus CBS 110324	180	0.0757895	0.924211
Sporocadus trimorphus CBS 114203	Sporocadus biseptatus CBS 110324	180	0.0757895	0.924211
Sporocadus lichenicola CPC 24528	Sporocadus biseptatus CBS 110324	181	0.0762105	0.923789
Sporocadus microcyclus CBS 887.68	L106	184	0.0774737	0.922526
Sporocadus microcyclus CBS 887.68	L240	185	0.0778947	0.922105
Sporocadus microcyclus CBS 887.68	L105	185	0.0778947	0.922105
L112	Sporocadus rosarum CBS 113832	186	0.0783158	0.921684
Sporocadus rosarum CBS 113832	L111	186	0.0783158	0.921684
Sporocadus rosarum CBS 113832	Seimatosporium marivanicum CBS 143781	187	0.0787368	0.921263
L106	Sporocadus biseptatus CBS 110324	188	0.0791579	0.920842
L240	Sporocadus biseptatus CBS 110324	189	0.0795789	0.920421
L105	Sporocadus biseptatus CBS 110324	189	0.0795789	0.920421
Sporocadus kurdistanicus CBS 143778	Sporocadus biseptatus CBS 110324	189	0.0795789	0.920421
Seimatosporium vitifusiforme CBS 142600	Sporocadus rosarum CBS 113832	190	0.08	0.92
L181	Sporocadus biseptatus CBS 110324	190	0.08	0.92
Sporocadus biseptatus CBS 110324	L158	190	0.08	0.92
Sporocadus biseptatus CBS 110324	L164	190	0.08	0.92
L112	Sporocadus incanus CBS 123003	191	0.0804211	0.919579
L112	Sporocadus mali CBS 446.70	191	0.0804211	0.919579
Sporocadus incanus CBS 123003	Seimatosporium marivanicum CBS 143781	191	0.0804211	0.919579
Sporocadus mali CBS 446.70	Seimatosporium marivanicum CBS 143781	191	0.0804211	0.919579
Sporocadus incanus CBS 123003	L111	191	0.0804211	0.919579
Sporocadus mali CBS 446.70	L111	191	0.0804211	0.919579
Seimatosporium vitifusiforme CBS 142600	Sporocadus incanus CBS 123003	192	0.0808421	0.919158
Seimatosporium vitifusiforme CBS 142600	Sporocadus mali CBS 446.70	192	0.0808421	0.919158
Seimatosporium vitis-viniferae CBS 123004	Sporocadus rosarum CBS 113832	193	0.0812632	0.918737
Seimatosporium vitis-viniferae CBS 123004	Sporocadus incanus CBS 123003	193	0.0812632	0.918737
Sporocadus rosarum CBS 113832	P210	193	0.0812632	0.918737
Sporocadus incanus CBS 123003	P210	193	0.0812632	0.918737
Sporocadus rosarum CBS 113832	P56	193	0.0812632	0.918737
Sporocadus incanus CBS 123003	P56	193	0.0812632	0.918737
Sporocadus multiseptatus CBS 143899	Seimatosporium pistaciae CBS 138865	194	0.0816842	0.918316
Seimatosporium pistaciae CBS 138865	Sporocadus sorbi CBS 160.25	194	0.0816842	0.918316
Seimatosporium vitis Napa764	Sporocadus rosarum CBS 113832	194	0.0816842	0.918316
Seimatosporium vitis Napa764	Sporocadus incanus CBS 123003	194	0.0816842	0.918316
Seimatosporium vitis-viniferae CBS 123004	Sporocadus trimorphus CBS 114203	195	0.0821053	0.917895
Sporocadus sorbi CBS 160.25	Seimatosporium rosae CBS 139823	195	0.0821053	0.917895
P60	Sporocadus incanus CBS 123003	195	0.0821053	0.917895
Sporocadus trimorphus CBS 114203	P210	195	0.0821053	0.917895
Sporocadus trimorphus CBS 114203	P56	195	0.0821053	0.917895
Seimatosporium vitis Napa764	Sporocadus trimorphus CBS 114203	196	0.0825263	0.917474
Seimatosporium luteosporum CBS 142599	Sporocadus rosarum CBS 113832	196	0.0825263	0.917474
L34	Sporocadus rosarum CBS 113832	196	0.0825263	0.917474
Sporocadus rosarum CBS 113832	P60	196	0.0825263	0.917474
Sporocadus multiseptatus CBS 143899	Seimatosporium rosae CBS 139823	196	0.0825263	0.917474
L34	Sporocadus incanus CBS 123003	196	0.0825263	0.917474
Sporocadus rosarum CBS 113832	L33	196	0.0825263	0.917474
Sporocadus incanus CBS 123003	L33	196	0.0825263	0.917474
Sporocadus cornicola CBS 143889	Sporocadus biseptatus CBS 110324	197	0.0829474	0.917053
Sporocadus rosarum CBS 113832	P57	197	0.0829474	0.917053
Sporocadus incanus CBS 123003	P57	197	0.0829474	0.917053
L34	Sporocadus trimorphus CBS 114203	198	0.0833684	0.916632
Sporocadus trimorphus CBS 114203	P60	198	0.0833684	0.916632
Seimatosporium rosae CBS 139823	Sporocadus incanus CBS 123003	198	0.0833684	0.916632
Sporocadus trimorphus CBS 114203	L33	198	0.0833684	0.916632
Sporocadus multiseptatus CBS 143899	Seimatosporium marivanicum CBS 143781	198	0.0833684	0.916632
Sporocadus multiseptatus CBS 143899	L112	199	0.0837895	0.916211
Seimatosporium pistaciae CBS 138865	Sporocadus trimorphus CBS 114203	199	0.0837895	0.916211
L189	Sporocadus rosarum CBS 113832	199	0.0837895	0.916211
Seimatosporium pistaciae CBS 138865	Sporocadus rosarum CBS 113832	199	0.0837895	0.916211
L189	Sporocadus incanus CBS 123003	199	0.0837895	0.916211
Seimatosporium pistaciae CBS 138865	Sporocadus incanus CBS 123003	199	0.0837895	0.916211
Seimatosporium luteosporum CBS 142599	Sporocadus incanus CBS 123003	199	0.0837895	0.916211
Sporocadus trimorphus CBS 114203	P57	199	0.0837895	0.916211
Seimatosporium vitis-viniferae CBS 123004	Sporocadus mali CBS 446.70	199	0.0837895	0.916211
Seimatosporium pistaciae CBS 138865	Sporocadus mali CBS 446.70	199	0.0837895	0.916211
P210	Sporocadus mali CBS 446.70	199	0.0837895	0.916211
Sporocadus mali CBS 446.70	P56	199	0.0837895	0.916211
Sporocadus rotundatus CBS 616.83	Seimatosporium marivanicum CBS 143781	199	0.0837895	0.916211
Sporocadus multiseptatus CBS 143899	L111	199	0.0837895	0.916211
Sporocadus rotundatus CBS 616.83	Seimatosporium vitis-viniferae CBS 123004	200	0.0842105	0.915789
Sporocadus multiseptatus CBS 143899	Seimatosporium vitis-viniferae CBS 123004	200	0.0842105	0.915789
Sporocadus rotundatus CBS 616.83	Seimatosporium pistaciae CBS 138865	200	0.0842105	0.915789
Sporocadus rotundatus CBS 616.83	Seimatosporium vitifusiforme CBS 142600	200	0.0842105	0.915789
Sporocadus rotundatus CBS 616.83	L112	200	0.0842105	0.915789
Sporocadus rosarum CBS 113832	Seimatosporium rosae CBS 139823	200	0.0842105	0.915789
Sporocadus rotundatus CBS 616.83	P210	200	0.0842105	0.915789
Sporocadus multiseptatus CBS 143899	P210	200	0.0842105	0.915789
Seimatosporium vitis Napa764	Sporocadus mali CBS 446.70	200	0.0842105	0.915789
Sporocadus rotundatus CBS 616.83	P56	200	0.0842105	0.915789
Sporocadus multiseptatus CBS 143899	P56	200	0.0842105	0.915789
Sporocadus trimorphus CBS 114203	Seimatosporium marivanicum CBS 143781	200	0.0842105	0.915789
Sporocadus rotundatus CBS 616.83	L111	200	0.0842105	0.915789
Sporocadus rotundatus CBS 616.83	Seimatosporium vitis Napa764	201	0.0846316	0.915368
Seimatosporium vitis Napa764	Sporocadus multiseptatus CBS 143899	201	0.0846316	0.915368
Sporocadus multiseptatus CBS 143899	Seimatosporium vitifusiforme CBS 142600	201	0.0846316	0.915368
L112	Sporocadus sorbi CBS 160.25	201	0.0846316	0.915368
L189	Sporocadus trimorphus CBS 114203	201	0.0846316	0.915368
L112	Sporocadus trimorphus CBS 114203	201	0.0846316	0.915368
Sporocadus trimorphus CBS 114203	Seimatosporium rosae CBS 139823	201	0.0846316	0.915368
Sporocadus rosarum CBS 113832	P46	201	0.0846316	0.915368
P46	Sporocadus incanus CBS 123003	201	0.0846316	0.915368
Sporocadus sorbi CBS 160.25	Seimatosporium germanicum CBS 437.87	201	0.0846316	0.915368
Seimatosporium luteosporum CBS 142599	Sporocadus mali CBS 446.70	201	0.0846316	0.915368
P60	Sporocadus mali CBS 446.70	201	0.0846316	0.915368
Seimatosporium rosae CBS 139823	Sporocadus mali CBS 446.70	201	0.0846316	0.915368
Sporocadus sorbi CBS 160.25	Seimatosporium marivanicum CBS 143781	201	0.0846316	0.915368
Sporocadus sorbi CBS 160.25	L111	201	0.0846316	0.915368
Sporocadus trimorphus CBS 114203	L111	201	0.0846316	0.915368
Sporocadus rotundatus CBS 616.83	P60	202	0.0850526	0.914947
Allelochaeta biseptata CBS 131116	Allelochaeta fusispora CBS 144172	202	0.0850526	0.914947
Sporocadus rotundatus CBS 616.83	Seimatosporium rosae CBS 139823	202	0.0850526	0.914947
Sporocadus rosarum CBS 113832	Seimatosporium germanicum CBS 437.87	202	0.0850526	0.914947
L34	Sporocadus mali CBS 446.70	202	0.0850526	0.914947
L33	Sporocadus mali CBS 446.70	202	0.0850526	0.914947
Beltrania rhombica CBS 123.58	Seimatosporium soli CBS 941.69	203	0.0854737	0.914526
Sporocadus rotundatus CBS 616.83	L34	203	0.0854737	0.914526
Sporocadus multiseptatus CBS 143899	L34	203	0.0854737	0.914526
Seimatosporium vitifusiforme CBS 142600	Sporocadus sorbi CBS 160.25	203	0.0854737	0.914526
Seimatosporium vitifusiforme CBS 142600	Sporocadus trimorphus CBS 114203	203	0.0854737	0.914526
Sporocadus multiseptatus CBS 143899	P60	203	0.0854737	0.914526
Sporocadus trimorphus CBS 114203	P46	203	0.0854737	0.914526
Sporocadus incanus CBS 123003	Seimatosporium germanicum CBS 437.87	203	0.0854737	0.914526
Sporocadus rotundatus CBS 616.83	L33	203	0.0854737	0.914526
Sporocadus multiseptatus CBS 143899	L33	203	0.0854737	0.914526
P57	Sporocadus mali CBS 446.70	203	0.0854737	0.914526
Sporocadus lichenicola CPC 24528	L111	203	0.0854737	0.914526
Sporocadus rotundatus CBS 616.83	Seimatosporium luteosporum CBS 142599	204	0.0858947	0.914105
Sporocadus multiseptatus CBS 143899	Seimatosporium luteosporum CBS 142599	204	0.0858947	0.914105
L112	Sporocadus kurdistanicus CBS 143778	204	0.0858947	0.914105
Seimatosporium pistaciae CBS 138865	Sporocadus lichenicola CPC 24528	204	0.0858947	0.914105
L112	Sporocadus lichenicola CPC 24528	204	0.0858947	0.914105
Sporocadus rotundatus CBS 616.83	P57	204	0.0858947	0.914105
Sporocadus multiseptatus CBS 143899	P57	204	0.0858947	0.914105
Sporocadus multiseptatus CBS 143899	Seimatosporium germanicum CBS 437.87	204	0.0858947	0.914105
Sporocadus cotini CBS 139966	Seimatosporium marivanicum CBS 143781	204	0.0858947	0.914105
Sporocadus kurdistanicus CBS 143778	Seimatosporium marivanicum CBS 143781	204	0.0858947	0.914105
Sporocadus lichenicola CPC 24528	Seimatosporium marivanicum CBS 143781	204	0.0858947	0.914105
Sporocadus kurdistanicus CBS 143778	L111	204	0.0858947	0.914105
Sporocadus cotini CBS 139966	Seimatosporium vitifusiforme CBS 142600	205	0.0863158	0.913684
Sporocadus cotini CBS 139966	L112	205	0.0863158	0.913684
L112	L181	205	0.0863158	0.913684
Seimatosporium vitifusiforme CBS 142600	Sporocadus lichenicola CPC 24528	205	0.0863158	0.913684
Seimatosporium rosae CBS 139823	Sporocadus lichenicola CPC 24528	205	0.0863158	0.913684
L189	Sporocadus mali CBS 446.70	205	0.0863158	0.913684
Allelochaeta biseptata CBS 131116	Sarcostroma restionis CBS 118154	205	0.0863158	0.913684
Sporocadus sorbi CBS 160.25	Seimatosporium physocarpi CBS 139968	205	0.0863158	0.913684
L112	L158	205	0.0863158	0.913684
L181	Seimatosporium marivanicum CBS 143781	205	0.0863158	0.913684
L158	Seimatosporium marivanicum CBS 143781	205	0.0863158	0.913684
Sporocadus cotini CBS 139966	L111	205	0.0863158	0.913684
L181	L111	205	0.0863158	0.913684
L158	L111	205	0.0863158	0.913684
L112	L164	205	0.0863158	0.913684
Seimatosporium marivanicum CBS 143781	L164	205	0.0863158	0.913684
L111	L164	205	0.0863158	0.913684
Sporocadus rotundatus CBS 616.83	L189	206	0.0867368	0.913263
L189	Sporocadus multiseptatus CBS 143899	206	0.0867368	0.913263
Seimatosporium vitifusiforme CBS 142600	Sporocadus kurdistanicus CBS 143778	206	0.0867368	0.913263
Sporocadus incanus CBS 123003	Seimatosporium physocarpi CBS 139968	206	0.0867368	0.913263
Seimatosporium vitifusiforme CBS 142600	L181	207	0.0871579	0.912842
Allelochaeta biseptata CBS 131116	Sarcostroma diversiseptatum CBS 189.81	207	0.0871579	0.912842
P46	Sporocadus mali CBS 446.70	207	0.0871579	0.912842
Seimatosporium germanicum CBS 437.87	Sporocadus mali CBS 446.70	207	0.0871579	0.912842
Seimatosporium vitifusiforme CBS 142600	L158	207	0.0871579	0.912842
Seimatosporium vitifusiforme CBS 142600	L164	207	0.0871579	0.912842
Seimatosporium vitis-viniferae CBS 123004	Sporocadus sorbi CBS 160.25	208	0.0875789	0.912421
Seimatosporium luteosporum CBS 142599	Sporocadus kurdistanicus CBS 143778	208	0.0875789	0.912421
Sporocadus rotundatus CBS 616.83	P46	208	0.0875789	0.912421
Sporocadus multiseptatus CBS 143899	P46	208	0.0875789	0.912421
Sporocadus sorbi CBS 160.25	P210	208	0.0875789	0.912421
Sporocadus sorbi CBS 160.25	P56	208	0.0875789	0.912421
Sporocadus rosigena CBS 182.50	Seimatosporium physocarpi CBS 139968	208	0.0875789	0.912421
Sporocadus mali CBS 446.70	Seimatosporium physocarpi CBS 139968	208	0.0875789	0.912421
Seimatosporium vitis-viniferae CBS 123004	Sporocadus cotini CBS 139966	209	0.088	0.912
Seimatosporium luteosporum CBS 142599	L181	209	0.088	0.912
Seimatosporium vitis Napa764	Sporocadus sorbi CBS 160.25	209	0.088	0.912
Sporocadus cotini CBS 139966	P210	209	0.088	0.912
Sporocadus rotundatus CBS 616.83	Seimatosporium germanicum CBS 437.87	209	0.088	0.912
Sporocadus cotini CBS 139966	P56	209	0.088	0.912
Seimatosporium luteosporum CBS 142599	L158	209	0.088	0.912
Seimatosporium luteosporum CBS 142599	L164	209	0.088	0.912
Sporocadus rosigena CBS 182.50	Seimatosporium pistaciae CBS 138865	210	0.0884211	0.911579
Seimatosporium vitis Napa764	Sporocadus cotini CBS 139966	210	0.0884211	0.911579
Seimatosporium luteosporum CBS 142599	Sporocadus sorbi CBS 160.25	210	0.0884211	0.911579
Seimatosporium luteosporum CBS 142599	Sporocadus trimorphus CBS 114203	210	0.0884211	0.911579
Seimatosporium pistaciae CBS 138865	Sporocadus kurdistanicus CBS 143778	210	0.0884211	0.911579
Sporocadus trimorphus CBS 114203	Seimatosporium germanicum CBS 437.87	210	0.0884211	0.911579
Sporocadus multiseptatus CBS 143899	Seimatosporium physocarpi CBS 139968	210	0.0884211	0.911579
Sporocadus rosarum CBS 113832	Seimatosporium physocarpi CBS 139968	210	0.0884211	0.911579
Seimatosporium pistaciae CBS 138865	L181	211	0.0888421	0.911158
L34	Sporocadus sorbi CBS 160.25	211	0.0888421	0.911158
Sporocadus cotini CBS 139966	P60	211	0.0888421	0.911158
Sporocadus sorbi CBS 160.25	P60	211	0.0888421	0.911158
Sporocadus rosigena CBS 182.50	Seimatosporium rosae CBS 139823	211	0.0888421	0.911158
Sporocadus kurdistanicus CBS 143778	Seimatosporium rosae CBS 139823	211	0.0888421	0.911158
Sporocadus lichenicola CPC 24528	Seimatosporium germanicum CBS 437.87	211	0.0888421	0.911158
Allelochaeta fusispora CBS 144172	Sarcostroma diversiseptatum CBS 189.81	211	0.0888421	0.911158
Sporocadus sorbi CBS 160.25	L33	211	0.0888421	0.911158
Sporocadus lichenicola CPC 24528	Seimatosporium physocarpi CBS 139968	211	0.0888421	0.911158
Seimatosporium pistaciae CBS 138865	L158	211	0.0888421	0.911158
Seimatosporium pistaciae CBS 138865	L164	211	0.0888421	0.911158
Sporocadus rosigena CBS 182.50	L112	212	0.0892632	0.910737
Sporocadus cornicola CBS 143889	L112	212	0.0892632	0.910737
Sporocadus cotini CBS 139966	L34	212	0.0892632	0.910737
L181	Seimatosporium rosae CBS 139823	212	0.0892632	0.910737
Seimatosporium vitis-viniferae CBS 123004	Sporocadus lichenicola CPC 24528	212	0.0892632	0.910737
Sporocadus sorbi CBS 160.25	P57	212	0.0892632	0.910737
Sporocadus lichenicola CPC 24528	P210	212	0.0892632	0.910737
Sporocadus cotini CBS 139966	L33	212	0.0892632	0.910737
Sporocadus lichenicola CPC 24528	P56	212	0.0892632	0.910737
Seimatosporium rosae CBS 139823	L158	212	0.0892632	0.910737
Sporocadus rosigena CBS 182.50	Seimatosporium marivanicum CBS 143781	212	0.0892632	0.910737
Sporocadus cornicola CBS 143889	Seimatosporium marivanicum CBS 143781	212	0.0892632	0.910737
Sporocadus rosigena CBS 182.50	L111	212	0.0892632	0.910737
Sporocadus cornicola CBS 143889	L111	212	0.0892632	0.910737
Seimatosporium rosae CBS 139823	L164	212	0.0892632	0.910737
Sporocadus cornicola CBS 143889	Seimatosporium vitifusiforme CBS 142600	213	0.0896842	0.910316
Seimatosporium vitis-viniferae CBS 123004	Sporocadus kurdistanicus CBS 143778	213	0.0896842	0.910316
Seimatosporium vitis Napa764	Sporocadus lichenicola CPC 24528	213	0.0896842	0.910316
Seimatosporium luteosporum CBS 142599	Sporocadus lichenicola CPC 24528	213	0.0896842	0.910316
Seimatosporium pistaciae CBS 138865	Sporocadus biseptatus CBS 110324	213	0.0896842	0.910316
Seimatosporium rosae CBS 139823	Sporocadus biseptatus CBS 110324	213	0.0896842	0.910316
Sporocadus cotini CBS 139966	P57	213	0.0896842	0.910316
Sporocadus kurdistanicus CBS 143778	P210	213	0.0896842	0.910316
Sporocadus rotundatus CBS 616.83	Seimatosporium physocarpi CBS 139968	213	0.0896842	0.910316
L106	Seimatosporium physocarpi CBS 139968	213	0.0896842	0.910316
Seimatosporium pistaciae CBS 138865	Sporocadus cotini CBS 139966	214	0.0901053	0.909895
Sporocadus cotini CBS 139966	Seimatosporium luteosporum CBS 142599	214	0.0901053	0.909895
Sporocadus rosigena CBS 182.50	Seimatosporium vitifusiforme CBS 142600	214	0.0901053	0.909895
Seimatosporium vitis-viniferae CBS 123004	L181	214	0.0901053	0.909895
L189	Sporocadus sorbi CBS 160.25	214	0.0901053	0.909895
Seimatosporium vitis Napa764	Sporocadus kurdistanicus CBS 143778	214	0.0901053	0.909895
P60	Sporocadus lichenicola CPC 24528	214	0.0901053	0.909895
L181	P210	214	0.0901053	0.909895
Sporocadus kurdistanicus CBS 143778	P56	214	0.0901053	0.909895
L240	Seimatosporium physocarpi CBS 139968	214	0.0901053	0.909895
L105	Seimatosporium physocarpi CBS 139968	214	0.0901053	0.909895
Seimatosporium vitis-viniferae CBS 123004	L158	214	0.0901053	0.909895
P210	L158	214	0.0901053	0.909895
Seimatosporium vitis-viniferae CBS 123004	L164	214	0.0901053	0.909895
P210	L164	214	0.0901053	0.909895
L189	Sporocadus cotini CBS 139966	215	0.0905263	0.909474
Seimatosporium vitis Napa764	L181	215	0.0905263	0.909474
L34	Sporocadus lichenicola CPC 24528	215	0.0905263	0.909474
Sporocadus kurdistanicus CBS 143778	Seimatosporium germanicum CBS 437.87	215	0.0905263	0.909474
Sporocadus lichenicola CPC 24528	L33	215	0.0905263	0.909474
L181	P56	215	0.0905263	0.909474
Seimatosporium vitis Napa764	L158	215	0.0905263	0.909474
P56	L158	215	0.0905263	0.909474
Seimatosporium vitis Napa764	L164	215	0.0905263	0.909474
P56	L164	215	0.0905263	0.909474
Sporocadus cotini CBS 139966	Seimatosporium rosae CBS 139823	216	0.0909474	0.909053
Sporocadus sorbi CBS 160.25	P46	216	0.0909474	0.909053
Sporocadus lichenicola CPC 24528	P57	216	0.0909474	0.909053
L181	Seimatosporium germanicum CBS 437.87	216	0.0909474	0.909053
Allelochaeta fusispora CBS 144172	Sarcostroma restionis CBS 118154	216	0.0909474	0.909053
Seimatosporium germanicum CBS 437.87	L158	216	0.0909474	0.909053
Sporocadus biseptatus CBS 110324	Seimatosporium marivanicum CBS 143781	216	0.0909474	0.909053
Sporocadus biseptatus CBS 110324	L111	216	0.0909474	0.909053
Seimatosporium germanicum CBS 437.87	L164	216	0.0909474	0.909053
L34	Sporocadus kurdistanicus CBS 143778	217	0.0913684	0.908632
Sporocadus kurdistanicus CBS 143778	P60	217	0.0913684	0.908632
Sporocadus cotini CBS 139966	P46	217	0.0913684	0.908632
L112	Sporocadus biseptatus CBS 110324	217	0.0913684	0.908632
Sporocadus rosigena CBS 182.50	Seimatosporium germanicum CBS 437.87	217	0.0913684	0.908632
Sporocadus kurdistanicus CBS 143778	L33	217	0.0913684	0.908632
Sporocadus kurdistanicus CBS 143778	Seimatosporium physocarpi CBS 139968	217	0.0913684	0.908632
Sporocadus microcyclus CBS 887.68	L112	218	0.0917895	0.908211
L181	L34	218	0.0917895	0.908211
Allelochaeta biseptata CBS 131116	Sarcostroma grevilleae CBS 101.71	218	0.0917895	0.908211
Seimatosporium pistaciae CBS 138865	L106	218	0.0917895	0.908211
L112	L106	218	0.0917895	0.908211
L181	P60	218	0.0917895	0.908211
L189	Sporocadus lichenicola CPC 24528	218	0.0917895	0.908211
L181	P57	218	0.0917895	0.908211
Sporocadus kurdistanicus CBS 143778	P57	218	0.0917895	0.908211
L181	L33	218	0.0917895	0.908211
Sporocadus cotini CBS 139966	Seimatosporium physocarpi CBS 139968	218	0.0917895	0.908211
L181	Seimatosporium physocarpi CBS 139968	218	0.0917895	0.908211
L34	L158	218	0.0917895	0.908211
P60	L158	218	0.0917895	0.908211
P57	L158	218	0.0917895	0.908211
L33	L158	218	0.0917895	0.908211
Seimatosporium physocarpi CBS 139968	L158	218	0.0917895	0.908211
Sporocadus microcyclus CBS 887.68	Seimatosporium marivanicum CBS 143781	218	0.0917895	0.908211
L106	Seimatosporium marivanicum CBS 143781	218	0.0917895	0.908211
Sporocadus microcyclus CBS 887.68	L111	218	0.0917895	0.908211
L106	L111	218	0.0917895	0.908211
L34	L164	218	0.0917895	0.908211
P60	L164	218	0.0917895	0.908211
P57	L164	218	0.0917895	0.908211
L33	L164	218	0.0917895	0.908211
Seimatosporium physocarpi CBS 139968	L164	218	0.0917895	0.908211
Sporocadus microcyclus CBS 887.68	Seimatosporium pistaciae CBS 138865	219	0.0922105	0.907789
Sporocadus cornicola CBS 143889	Seimatosporium pistaciae CBS 138865	219	0.0922105	0.907789
Seimatosporium pistaciae CBS 138865	L240	219	0.0922105	0.907789
L112	L240	219	0.0922105	0.907789
Seimatosporium pistaciae CBS 138865	L105	219	0.0922105	0.907789
L112	L105	219	0.0922105	0.907789
L106	Seimatosporium rosae CBS 139823	219	0.0922105	0.907789
Seimatosporium vitifusiforme CBS 142600	Sporocadus biseptatus CBS 110324	219	0.0922105	0.907789
L240	Seimatosporium marivanicum CBS 143781	219	0.0922105	0.907789
L105	Seimatosporium marivanicum CBS 143781	219	0.0922105	0.907789
L240	L111	219	0.0922105	0.907789
L105	L111	219	0.0922105	0.907789
Seimatosporium vitis-viniferae CBS 123004	Sporocadus rosigena CBS 182.50	220	0.0926316	0.907368
Sporocadus rosigena CBS 182.50	Seimatosporium luteosporum CBS 142599	220	0.0926316	0.907368
Sporocadus microcyclus CBS 887.68	Seimatosporium vitifusiforme CBS 142600	220	0.0926316	0.907368
Seimatosporium vitifusiforme CBS 142600	L106	220	0.0926316	0.907368
L189	Sporocadus kurdistanicus CBS 143778	220	0.0926316	0.907368
Sporocadus microcyclus CBS 887.68	Seimatosporium rosae CBS 139823	220	0.0926316	0.907368
L240	Seimatosporium rosae CBS 139823	220	0.0926316	0.907368
L105	Seimatosporium rosae CBS 139823	220	0.0926316	0.907368
P46	Sporocadus lichenicola CPC 24528	220	0.0926316	0.907368
Sporocadus rosigena CBS 182.50	P210	220	0.0926316	0.907368
Sporocadus rosigena CBS 182.50	P56	220	0.0926316	0.907368
Sporocadus microcyclus CBS 887.68	Seimatosporium vitis-viniferae CBS 123004	221	0.0930526	0.906947
Seimatosporium vitis Napa764	Sporocadus rosigena CBS 182.50	221	0.0930526	0.906947
L189	L181	221	0.0930526	0.906947
Seimatosporium vitifusiforme CBS 142600	L240	221	0.0930526	0.906947
Seimatosporium vitifusiforme CBS 142600	L105	221	0.0930526	0.906947
Sporocadus cornicola CBS 143889	Seimatosporium rosae CBS 139823	221	0.0930526	0.906947
Sporocadus microcyclus CBS 887.68	P210	221	0.0930526	0.906947
Sporocadus biseptatus CBS 110324	Seimatosporium germanicum CBS 437.87	221	0.0930526	0.906947
Sporocadus microcyclus CBS 887.68	P56	221	0.0930526	0.906947
Sporocadus trimorphus CBS 114203	Seimatosporium physocarpi CBS 139968	221	0.0930526	0.906947
L189	L158	221	0.0930526	0.906947
L189	L164	221	0.0930526	0.906947
Sporocadus microcyclus CBS 887.68	Seimatosporium vitis Napa764	222	0.0934737	0.906526
Sporocadus microcyclus CBS 887.68	Seimatosporium luteosporum CBS 142599	222	0.0934737	0.906526
Sporocadus kurdistanicus CBS 143778	P46	222	0.0934737	0.906526
Sporocadus cornicola CBS 143889	Seimatosporium physocarpi CBS 139968	222	0.0934737	0.906526
Sporocadus rosigena CBS 182.50	L34	223	0.0938947	0.906105
Sporocadus microcyclus CBS 887.68	P60	223	0.0938947	0.906105
Sporocadus rosigena CBS 182.50	P60	223	0.0938947	0.906105
L181	P46	223	0.0938947	0.906105
Seimatosporium luteosporum CBS 142599	Sporocadus biseptatus CBS 110324	223	0.0938947	0.906105
Sporocadus microcyclus CBS 887.68	Seimatosporium germanicum CBS 437.87	223	0.0938947	0.906105
Sporocadus cotini CBS 139966	Seimatosporium germanicum CBS 437.87	223	0.0938947	0.906105
Sporocadus rosigena CBS 182.50	L33	223	0.0938947	0.906105
P46	L158	223	0.0938947	0.906105
P46	L164	223	0.0938947	0.906105
Sporocadus cornicola CBS 143889	Seimatosporium luteosporum CBS 142599	224	0.0943158	0.905684
Sporocadus microcyclus CBS 887.68	L34	224	0.0943158	0.905684
Sporocadus rosigena CBS 182.50	P57	224	0.0943158	0.905684
Sporocadus microcyclus CBS 887.68	L33	224	0.0943158	0.905684
Seimatosporium vitis-viniferae CBS 123004	Sporocadus cornicola CBS 143889	225	0.0947368	0.905263
Sporocadus microcyclus CBS 887.68	P57	225	0.0947368	0.905263
Sporocadus cornicola CBS 143889	P210	225	0.0947368	0.905263
L106	Seimatosporium germanicum CBS 437.87	225	0.0947368	0.905263
Sporocadus cornicola CBS 143889	P56	225	0.0947368	0.905263
Sporocadus microcyclus CBS 887.68	Seimatosporium physocarpi CBS 139968	225	0.0947368	0.905263
L189	Sporocadus rosigena CBS 182.50	226	0.0951579	0.904842
Seimatosporium vitis Napa764	Sporocadus cornicola CBS 143889	226	0.0951579	0.904842
Seimatosporium vitis-viniferae CBS 123004	L106	226	0.0951579	0.904842
Seimatosporium luteosporum CBS 142599	L106	226	0.0951579	0.904842
Seimatosporium vitis Napa764	Sporocadus biseptatus CBS 110324	226	0.0951579	0.904842
L106	P210	226	0.0951579	0.904842
L240	Seimatosporium germanicum CBS 437.87	226	0.0951579	0.904842
L105	Seimatosporium germanicum CBS 437.87	226	0.0951579	0.904842
L106	P56	226	0.0951579	0.904842
L189	Sporocadus microcyclus CBS 887.68	227	0.0955789	0.904421
Seimatosporium vitis-viniferae CBS 123004	L240	227	0.0955789	0.904421
Seimatosporium luteosporum CBS 142599	L240	227	0.0955789	0.904421
Seimatosporium vitis-viniferae CBS 123004	L105	227	0.0955789	0.904421
Seimatosporium luteosporum CBS 142599	L105	227	0.0955789	0.904421
Seimatosporium vitis Napa764	L106	227	0.0955789	0.904421
Sporocadus cornicola CBS 143889	P60	227	0.0955789	0.904421
Seimatosporium vitis-viniferae CBS 123004	Sporocadus biseptatus CBS 110324	227	0.0955789	0.904421
L240	P210	227	0.0955789	0.904421
L105	P210	227	0.0955789	0.904421
Sporocadus biseptatus CBS 110324	P210	227	0.0955789	0.904421
L240	P56	227	0.0955789	0.904421
L105	P56	227	0.0955789	0.904421
Sporocadus biseptatus CBS 110324	P56	227	0.0955789	0.904421
Sporocadus biseptatus CBS 110324	Seimatosporium physocarpi CBS 139968	227	0.0955789	0.904421
Seimatosporium vitis Napa764	L240	228	0.096	0.904
Sporocadus cornicola CBS 143889	L34	228	0.096	0.904
Seimatosporium vitis Napa764	L105	228	0.096	0.904
Sporocadus rosigena CBS 182.50	P46	228	0.096	0.904
L34	Sporocadus biseptatus CBS 110324	228	0.096	0.904
Sporocadus cornicola CBS 143889	L33	228	0.096	0.904
Sporocadus biseptatus CBS 110324	L33	228	0.096	0.904
L34	L106	229	0.0964211	0.903579
L106	P60	229	0.0964211	0.903579
Sporocadus microcyclus CBS 887.68	P46	229	0.0964211	0.903579
P60	Sporocadus biseptatus CBS 110324	229	0.0964211	0.903579
Sporocadus cornicola CBS 143889	P57	229	0.0964211	0.903579
L106	P57	229	0.0964211	0.903579
Sporocadus cornicola CBS 143889	Seimatosporium germanicum CBS 437.87	229	0.0964211	0.903579
L106	L33	229	0.0964211	0.903579
L240	L34	230	0.0968421	0.903158
L34	L105	230	0.0968421	0.903158
L240	P60	230	0.0968421	0.903158
L105	P60	230	0.0968421	0.903158
L240	P57	230	0.0968421	0.903158
L105	P57	230	0.0968421	0.903158
L240	L33	230	0.0968421	0.903158
L105	L33	230	0.0968421	0.903158
L189	Sporocadus cornicola CBS 143889	231	0.0972632	0.902737
Sporocadus biseptatus CBS 110324	P57	231	0.0972632	0.902737
L189	L106	232	0.0976842	0.902316
L189	L240	233	0.0981053	0.901895
L189	L105	233	0.0981053	0.901895
Sporocadus cornicola CBS 143889	P46	233	0.0981053	0.901895
L189	Sporocadus biseptatus CBS 110324	233	0.0981053	0.901895
Sarcostroma grevilleae CBS 101.71	Allelochaeta fusispora CBS 144172	234	0.0985263	0.901474
L106	P46	234	0.0985263	0.901474
L240	P46	235	0.0989474	0.901053
L105	P46	235	0.0989474	0.901053
P46	Sporocadus biseptatus CBS 110324	235	0.0989474	0.901053
Sporocadus lichenicola CPC 24528	Sarcostroma diversiseptatum CBS 189.81	253	0.106526	0.893474
Sporocadus lichenicola CPC 24528	Sarcostroma restionis CBS 118154	253	0.106526	0.893474
Seimatosporium vitifusiforme CBS 142600	Allelochaeta biseptata CBS 131116	258	0.108632	0.891368
Sporocadus rotundatus CBS 616.83	Sarcostroma restionis CBS 118154	259	0.109053	0.890947
Sporocadus incanus CBS 123003	Sarcostroma restionis CBS 118154	259	0.109053	0.890947
Allelochaeta biseptata CBS 131116	Seimatosporium marivanicum CBS 143781	259	0.109053	0.890947
Allelochaeta biseptata CBS 131116	L111	259	0.109053	0.890947
L112	Allelochaeta biseptata CBS 131116	260	0.109474	0.890526
Sporocadus rosigena CBS 182.50	Sarcostroma restionis CBS 118154	260	0.109474	0.890526
Sporocadus sorbi CBS 160.25	Sarcostroma restionis CBS 118154	260	0.109474	0.890526
Sarcostroma diversiseptatum CBS 189.81	P56	260	0.109474	0.890526
Sarcostroma restionis CBS 118154	Seimatosporium marivanicum CBS 143781	260	0.109474	0.890526
Sarcostroma grevilleae CBS 101.71	Sporocadus lichenicola CPC 24528	261	0.109895	0.890105
Seimatosporium vitis-viniferae CBS 123004	Sarcostroma diversiseptatum CBS 189.81	261	0.109895	0.890105
P210	Sarcostroma diversiseptatum CBS 189.81	261	0.109895	0.890105
Seimatosporium vitifusiforme CBS 142600	Sarcostroma restionis CBS 118154	261	0.109895	0.890105
L112	Sarcostroma restionis CBS 118154	261	0.109895	0.890105
Sporocadus mali CBS 446.70	Sarcostroma restionis CBS 118154	261	0.109895	0.890105
Sarcostroma restionis CBS 118154	L111	261	0.109895	0.890105
P60	Sarcostroma diversiseptatum CBS 189.81	262	0.110316	0.889684
Seimatosporium vitis Napa764	Allelochaeta biseptata CBS 131116	263	0.110737	0.889263
Sporocadus rotundatus CBS 616.83	Sarcostroma diversiseptatum CBS 189.81	263	0.110737	0.889263
Seimatosporium vitis Napa764	Sarcostroma diversiseptatum CBS 189.81	263	0.110737	0.889263
Sarcostroma restionis CBS 118154	P56	263	0.110737	0.889263
Allelochaeta biseptata CBS 131116	Sporocadus lichenicola CPC 24528	264	0.111158	0.888842
L34	Sarcostroma diversiseptatum CBS 189.81	264	0.111158	0.888842
P57	Sarcostroma diversiseptatum CBS 189.81	264	0.111158	0.888842
Sarcostroma diversiseptatum CBS 189.81	L33	264	0.111158	0.888842
Seimatosporium vitis Napa764	Sarcostroma restionis CBS 118154	264	0.111158	0.888842
Seimatosporium vitis-viniferae CBS 123004	Sarcostroma restionis CBS 118154	264	0.111158	0.888842
Sporocadus cornicola CBS 143889	Sarcostroma restionis CBS 118154	264	0.111158	0.888842
P210	Sarcostroma restionis CBS 118154	264	0.111158	0.888842
Sarcostroma diversiseptatum CBS 189.81	Seimatosporium marivanicum CBS 143781	264	0.111158	0.888842
Seimatosporium vitis-viniferae CBS 123004	Allelochaeta biseptata CBS 131116	265	0.111579	0.888421
Allelochaeta biseptata CBS 131116	P210	265	0.111579	0.888421
Seimatosporium vitifusiforme CBS 142600	Sarcostroma diversiseptatum CBS 189.81	265	0.111579	0.888421
L112	Sarcostroma diversiseptatum CBS 189.81	265	0.111579	0.888421
Sporocadus sorbi CBS 160.25	Sarcostroma diversiseptatum CBS 189.81	265	0.111579	0.888421
Sporocadus incanus CBS 123003	Sarcostroma diversiseptatum CBS 189.81	265	0.111579	0.888421
Seimatosporium luteosporum CBS 142599	Sarcostroma restionis CBS 118154	265	0.111579	0.888421
L34	Sarcostroma restionis CBS 118154	265	0.111579	0.888421
P60	Sarcostroma restionis CBS 118154	265	0.111579	0.888421
L33	Sarcostroma restionis CBS 118154	265	0.111579	0.888421
Allelochaeta biseptata CBS 131116	P56	265	0.111579	0.888421
Sarcostroma diversiseptatum CBS 189.81	L111	265	0.111579	0.888421
Allelochaeta biseptata CBS 131116	L34	266	0.112	0.888
Sarcostroma grevilleae CBS 101.71	Sporocadus sorbi CBS 160.25	266	0.112	0.888
L189	Sarcostroma diversiseptatum CBS 189.81	266	0.112	0.888
Allelochaeta biseptata CBS 131116	L33	266	0.112	0.888
Seimatosporium pistaciae CBS 138865	Sarcostroma restionis CBS 118154	266	0.112	0.888
Seimatosporium rosae CBS 139823	Sarcostroma restionis CBS 118154	266	0.112	0.888
Sporocadus rosigena CBS 182.50	Sarcostroma grevilleae CBS 101.71	267	0.112421	0.887579
Sporocadus rosigena CBS 182.50	Sarcostroma diversiseptatum CBS 189.81	267	0.112421	0.887579
Seimatosporium germanicum CBS 437.87	Sarcostroma diversiseptatum CBS 189.81	267	0.112421	0.887579
Sarcostroma diversiseptatum CBS 189.81	Sporocadus mali CBS 446.70	267	0.112421	0.887579
L106	Sarcostroma restionis CBS 118154	267	0.112421	0.887579
P57	Sarcostroma restionis CBS 118154	267	0.112421	0.887579
Seimatosporium germanicum CBS 437.87	Sarcostroma restionis CBS 118154	267	0.112421	0.887579
Seimatosporium luteosporum CBS 142599	Allelochaeta biseptata CBS 131116	268	0.112842	0.887158
Allelochaeta biseptata CBS 131116	P60	268	0.112842	0.887158
Sporocadus cornicola CBS 143889	Sarcostroma diversiseptatum CBS 189.81	268	0.112842	0.887158
Seimatosporium pistaciae CBS 138865	Sarcostroma diversiseptatum CBS 189.81	268	0.112842	0.887158
Seimatosporium luteosporum CBS 142599	Sarcostroma diversiseptatum CBS 189.81	268	0.112842	0.887158
Seimatosporium rosae CBS 139823	Sarcostroma diversiseptatum CBS 189.81	268	0.112842	0.887158
P46	Sarcostroma diversiseptatum CBS 189.81	268	0.112842	0.887158
L240	Sarcostroma restionis CBS 118154	268	0.112842	0.887158
L105	Sarcostroma restionis CBS 118154	268	0.112842	0.887158
Sarcostroma diversiseptatum CBS 189.81	Seimatosporium physocarpi CBS 139968	268	0.112842	0.887158
Allelochaeta biseptata CBS 131116	P57	269	0.113263	0.886737
L189	Sarcostroma restionis CBS 118154	269	0.113263	0.886737
Sporocadus rosarum CBS 113832	Sarcostroma restionis CBS 118154	269	0.113263	0.886737
L189	Allelochaeta biseptata CBS 131116	270	0.113684	0.886316
Allelochaeta biseptata CBS 131116	Sporocadus rosarum CBS 113832	270	0.113684	0.886316
Sporocadus multiseptatus CBS 143899	Sarcostroma restionis CBS 118154	270	0.113684	0.886316
Sarcostroma grevilleae CBS 101.71	Seimatosporium marivanicum CBS 143781	270	0.113684	0.886316
Sarcostroma grevilleae CBS 101.71	L111	270	0.113684	0.886316
Sporocadus multiseptatus CBS 143899	Sarcostroma grevilleae CBS 101.71	271	0.114105	0.885895
Seimatosporium vitis-viniferae CBS 123004	Sarcostroma grevilleae CBS 101.71	271	0.114105	0.885895
L112	Sarcostroma grevilleae CBS 101.71	271	0.114105	0.885895
Allelochaeta biseptata CBS 131116	Sporocadus sorbi CBS 160.25	271	0.114105	0.885895
Allelochaeta biseptata CBS 131116	P46	271	0.114105	0.885895
Sarcostroma grevilleae CBS 101.71	P210	271	0.114105	0.885895
Sporocadus trimorphus CBS 114203	Sarcostroma restionis CBS 118154	271	0.114105	0.885895
P46	Sarcostroma restionis CBS 118154	271	0.114105	0.885895
Sarcostroma grevilleae CBS 101.71	P56	271	0.114105	0.885895
Seimatosporium vitis Napa764	Sarcostroma grevilleae CBS 101.71	272	0.114526	0.885474
Sporocadus cornicola CBS 143889	Sarcostroma grevilleae CBS 101.71	272	0.114526	0.885474
Seimatosporium vitifusiforme CBS 142600	Sarcostroma grevilleae CBS 101.71	272	0.114526	0.885474
Allelochaeta biseptata CBS 131116	Sporocadus mali CBS 446.70	272	0.114526	0.885474
Seimatosporium pistaciae CBS 138865	Allelochaeta biseptata CBS 131116	273	0.114947	0.885053
Sporocadus kurdistanicus CBS 143778	Sarcostroma restionis CBS 118154	273	0.114947	0.885053
Sarcostroma restionis CBS 118154	Seimatosporium physocarpi CBS 139968	273	0.114947	0.885053
L34	Sarcostroma grevilleae CBS 101.71	274	0.115368	0.884632
Sarcostroma grevilleae CBS 101.71	Sporocadus trimorphus CBS 114203	274	0.115368	0.884632
Sarcostroma grevilleae CBS 101.71	P60	274	0.115368	0.884632
Allelochaeta biseptata CBS 131116	Seimatosporium rosae CBS 139823	274	0.115368	0.884632
L106	Sarcostroma diversiseptatum CBS 189.81	274	0.115368	0.884632
Sarcostroma grevilleae CBS 101.71	L33	274	0.115368	0.884632
L181	Sarcostroma restionis CBS 118154	274	0.115368	0.884632
Sarcostroma restionis CBS 118154	L158	274	0.115368	0.884632
Sarcostroma restionis CBS 118154	L164	274	0.115368	0.884632
L240	Sarcostroma grevilleae CBS 101.71	275	0.115789	0.884211
Sarcostroma grevilleae CBS 101.71	L105	275	0.115789	0.884211
Sarcostroma grevilleae CBS 101.71	L106	275	0.115789	0.884211
Sarcostroma grevilleae CBS 101.71	P57	275	0.115789	0.884211
L240	Sarcostroma diversiseptatum CBS 189.81	275	0.115789	0.884211
L105	Sarcostroma diversiseptatum CBS 189.81	275	0.115789	0.884211
Sporocadus rosigena CBS 182.50	Allelochaeta biseptata CBS 131116	276	0.116211	0.883789
Allelochaeta biseptata CBS 131116	Sporocadus trimorphus CBS 114203	276	0.116211	0.883789
Sporocadus rotundatus CBS 616.83	Sarcostroma grevilleae CBS 101.71	277	0.116632	0.883368
L189	Sarcostroma grevilleae CBS 101.71	277	0.116632	0.883368
Sarcostroma grevilleae CBS 101.71	Sporocadus rosarum CBS 113832	277	0.116632	0.883368
Sporocadus microcyclus CBS 887.68	Sarcostroma restionis CBS 118154	277	0.116632	0.883368
Sporocadus biseptatus CBS 110324	Sarcostroma restionis CBS 118154	277	0.116632	0.883368
Sporocadus cornicola CBS 143889	Allelochaeta biseptata CBS 131116	278	0.117053	0.882947
Sporocadus multiseptatus CBS 143899	Sarcostroma diversiseptatum CBS 189.81	278	0.117053	0.882947
Sporocadus rosarum CBS 113832	Sarcostroma diversiseptatum CBS 189.81	278	0.117053	0.882947
Sporocadus rotundatus CBS 616.83	Allelochaeta biseptata CBS 131116	279	0.117474	0.882526
Seimatosporium pistaciae CBS 138865	Sarcostroma grevilleae CBS 101.71	279	0.117474	0.882526
Seimatosporium luteosporum CBS 142599	Sarcostroma grevilleae CBS 101.71	279	0.117474	0.882526
Sarcostroma grevilleae CBS 101.71	Sporocadus kurdistanicus CBS 143778	279	0.117474	0.882526
Sarcostroma grevilleae CBS 101.71	P46	279	0.117474	0.882526
Sporocadus microcyclus CBS 887.68	Sarcostroma diversiseptatum CBS 189.81	279	0.117474	0.882526
Sporocadus cotini CBS 139966	Sarcostroma diversiseptatum CBS 189.81	279	0.117474	0.882526
L181	Sarcostroma grevilleae CBS 101.71	280	0.117895	0.882105
Sarcostroma grevilleae CBS 101.71	Seimatosporium rosae CBS 139823	280	0.117895	0.882105
Sarcostroma grevilleae CBS 101.71	Sporocadus incanus CBS 123003	280	0.117895	0.882105
Sporocadus biseptatus CBS 110324	Sarcostroma diversiseptatum CBS 189.81	280	0.117895	0.882105
Sarcostroma grevilleae CBS 101.71	L158	280	0.117895	0.882105
Sarcostroma grevilleae CBS 101.71	L164	280	0.117895	0.882105
Allelochaeta biseptata CBS 131116	L106	281	0.118316	0.881684
Allelochaeta biseptata CBS 131116	Sporocadus incanus CBS 123003	281	0.118316	0.881684
Sarcostroma grevilleae CBS 101.71	Sporocadus biseptatus CBS 110324	281	0.118316	0.881684
Allelochaeta biseptata CBS 131116	Seimatosporium germanicum CBS 437.87	281	0.118316	0.881684
Sarcostroma grevilleae CBS 101.71	Sporocadus mali CBS 446.70	281	0.118316	0.881684
Allelochaeta biseptata CBS 131116	L240	282	0.118737	0.881263
Allelochaeta biseptata CBS 131116	L105	282	0.118737	0.881263
Sporocadus trimorphus CBS 114203	Sarcostroma diversiseptatum CBS 189.81	282	0.118737	0.881263
Sporocadus kurdistanicus CBS 143778	Sarcostroma diversiseptatum CBS 189.81	282	0.118737	0.881263
Sporocadus multiseptatus CBS 143899	Allelochaeta biseptata CBS 131116	283	0.119158	0.880842
L181	Sarcostroma diversiseptatum CBS 189.81	283	0.119158	0.880842
Sporocadus cotini CBS 139966	Sarcostroma restionis CBS 118154	283	0.119158	0.880842
Diploceras hypericinum CBS 143885	P56	283	0.119158	0.880842
Sarcostroma diversiseptatum CBS 189.81	L158	283	0.119158	0.880842
Sarcostroma diversiseptatum CBS 189.81	L164	283	0.119158	0.880842
Sporocadus cotini CBS 139966	Allelochaeta biseptata CBS 131116	284	0.119579	0.880421
Seimatosporium vitis-viniferae CBS 123004	Diploceras hypericinum CBS 143885	284	0.119579	0.880421
Diploceras hypericinum CBS 143885	P60	284	0.119579	0.880421
Diploceras hypericinum CBS 143885	P210	284	0.119579	0.880421
Allelochaeta biseptata CBS 131116	Seimatosporium physocarpi CBS 139968	284	0.119579	0.880421
Sporocadus microcyclus CBS 887.68	Allelochaeta biseptata CBS 131116	285	0.12	0.88
Seimatosporium vitis Napa764	Diploceras hypericinum CBS 143885	285	0.12	0.88
L34	Diploceras hypericinum CBS 143885	285	0.12	0.88
Diploceras hypericinum CBS 143885	L33	285	0.12	0.88
Diploceras hypericinum CBS 143885	Seimatosporium marivanicum CBS 143781	285	0.12	0.88
Sporocadus microcyclus CBS 887.68	Sarcostroma grevilleae CBS 101.71	286	0.120421	0.879579
Seimatosporium luteosporum CBS 142599	Diploceras hypericinum CBS 143885	286	0.120421	0.879579
Allelochaeta fusispora CBS 144172	Sporocadus lichenicola CPC 24528	286	0.120421	0.879579
Sarcostroma grevilleae CBS 101.71	Seimatosporium physocarpi CBS 139968	286	0.120421	0.879579
Seimatosporium vitis Napa764	Allelochaeta fusispora CBS 144172	287	0.120842	0.879158
Seimatosporium vitis-viniferae CBS 123004	Allelochaeta fusispora CBS 144172	287	0.120842	0.879158
Diploceras hypericinum CBS 143885	P57	287	0.120842	0.879158
Allelochaeta fusispora CBS 144172	P210	287	0.120842	0.879158
Sarcostroma grevilleae CBS 101.71	Seimatosporium germanicum CBS 437.87	287	0.120842	0.879158
Allelochaeta fusispora CBS 144172	P56	287	0.120842	0.879158
Allelochaeta fusispora CBS 144172	Seimatosporium marivanicum CBS 143781	287	0.120842	0.879158
Allelochaeta fusispora CBS 144172	L111	287	0.120842	0.879158
L189	Diploceras hypericinum CBS 143885	288	0.121263	0.878737
Seimatosporium vitifusiforme CBS 142600	Diploceras hypericinum CBS 143885	288	0.121263	0.878737
L112	Diploceras hypericinum CBS 143885	288	0.121263	0.878737
Seimatosporium vitifusiforme CBS 142600	Allelochaeta fusispora CBS 144172	288	0.121263	0.878737
L112	Allelochaeta fusispora CBS 144172	288	0.121263	0.878737
P60	Allelochaeta fusispora CBS 144172	288	0.121263	0.878737
Diploceras hypericinum CBS 143885	Sporocadus lichenicola CPC 24528	288	0.121263	0.878737
Diploceras hypericinum CBS 143885	L111	288	0.121263	0.878737
Allelochaeta biseptata CBS 131116	Sporocadus kurdistanicus CBS 143778	289	0.121684	0.878316
Diploceras hypericinum CBS 143885	P46	289	0.121684	0.878316
Allelochaeta fusispora CBS 144172	Sporocadus mali CBS 446.70	289	0.121684	0.878316
L181	Allelochaeta biseptata CBS 131116	290	0.122105	0.877895
L34	Allelochaeta fusispora CBS 144172	290	0.122105	0.877895
Allelochaeta fusispora CBS 144172	L33	290	0.122105	0.877895
Allelochaeta biseptata CBS 131116	L158	290	0.122105	0.877895
Allelochaeta biseptata CBS 131116	L164	290	0.122105	0.877895
Sporocadus cotini CBS 139966	Sarcostroma grevilleae CBS 101.71	291	0.122526	0.877474
Allelochaeta fusispora CBS 144172	P57	291	0.122526	0.877474
L189	Allelochaeta fusispora CBS 144172	292	0.122947	0.877053
Seimatosporium pistaciae CBS 138865	Diploceras hypericinum CBS 143885	293	0.123368	0.876632
Seimatosporium luteosporum CBS 142599	Allelochaeta fusispora CBS 144172	293	0.123368	0.876632
Sporocadus sorbi CBS 160.25	Allelochaeta fusispora CBS 144172	293	0.123368	0.876632
Sporocadus trimorphus CBS 114203	Allelochaeta fusispora CBS 144172	293	0.123368	0.876632
Diploceras hypericinum CBS 143885	Seimatosporium rosae CBS 139823	293	0.123368	0.876632
Allelochaeta fusispora CBS 144172	P46	293	0.123368	0.876632
Allelochaeta fusispora CBS 144172	Sporocadus incanus CBS 123003	293	0.123368	0.876632
Sporocadus cornicola CBS 143889	Allelochaeta fusispora CBS 144172	294	0.123789	0.876211
Allelochaeta biseptata CBS 131116	Sporocadus biseptatus CBS 110324	294	0.123789	0.876211
Sporocadus rosigena CBS 182.50	Allelochaeta fusispora CBS 144172	296	0.124632	0.875368
Diploceras hypericinum CBS 143885	Seimatosporium physocarpi CBS 139968	296	0.124632	0.875368
Diploceras hypericinum CBS 143885	Sporocadus rosarum CBS 113832	297	0.125053	0.874947
Seimatosporium pistaciae CBS 138865	Allelochaeta fusispora CBS 144172	298	0.125474	0.874526
Allelochaeta fusispora CBS 144172	Seimatosporium rosae CBS 139823	298	0.125474	0.874526
Diploceras hypericinum CBS 143885	Seimatosporium germanicum CBS 437.87	298	0.125474	0.874526
Diploceras hypericinum CBS 143885	Sporocadus mali CBS 446.70	298	0.125474	0.874526
Allelochaeta fusispora CBS 144172	Seimatosporium physocarpi CBS 139968	298	0.125474	0.874526
Sporocadus multiseptatus CBS 143899	Allelochaeta fusispora CBS 144172	299	0.125895	0.874105
Sporocadus rotundatus CBS 616.83	Diploceras hypericinum CBS 143885	300	0.126316	0.873684
Sporocadus microcyclus CBS 887.68	Diploceras hypericinum CBS 143885	300	0.126316	0.873684
Sporocadus multiseptatus CBS 143899	Diploceras hypericinum CBS 143885	300	0.126316	0.873684
Sporocadus sorbi CBS 160.25	Diploceras hypericinum CBS 143885	300	0.126316	0.873684
Sporocadus rosarum CBS 113832	Allelochaeta fusispora CBS 144172	300	0.126316	0.873684
Sporocadus trimorphus CBS 114203	Diploceras hypericinum CBS 143885	301	0.126737	0.873263
Sporocadus kurdistanicus CBS 143778	Allelochaeta fusispora CBS 144172	302	0.127158	0.872842
Diploceras hypericinum CBS 143885	Sporocadus incanus CBS 123003	302	0.127158	0.872842
Sporocadus rosigena CBS 182.50	Diploceras hypericinum CBS 143885	303	0.127579	0.872421
Sporocadus rotundatus CBS 616.83	Allelochaeta fusispora CBS 144172	303	0.127579	0.872421
L181	Allelochaeta fusispora CBS 144172	303	0.127579	0.872421
Allelochaeta fusispora CBS 144172	L158	303	0.127579	0.872421
Allelochaeta fusispora CBS 144172	L164	303	0.127579	0.872421
Sporocadus cotini CBS 139966	Diploceras hypericinum CBS 143885	304	0.128	0.872
Diploceras hypericinum CBS 143885	L106	304	0.128	0.872
L106	Allelochaeta fusispora CBS 144172	304	0.128	0.872
L240	Diploceras hypericinum CBS 143885	305	0.128421	0.871579
Diploceras hypericinum CBS 143885	L105	305	0.128421	0.871579
Sporocadus cotini CBS 139966	Allelochaeta fusispora CBS 144172	305	0.128421	0.871579
L240	Allelochaeta fusispora CBS 144172	305	0.128421	0.871579
L105	Allelochaeta fusispora CBS 144172	305	0.128421	0.871579
Allelochaeta biseptata CBS 131116	Diploceras hypericinum CBS 143885	307	0.129263	0.870737
Diploceras hypericinum CBS 143885	Sporocadus kurdistanicus CBS 143778	309	0.130105	0.869895
Sporocadus microcyclus CBS 887.68	Allelochaeta fusispora CBS 144172	309	0.130105	0.869895
Allelochaeta fusispora CBS 144172	Seimatosporium germanicum CBS 437.87	309	0.130105	0.869895
Sporocadus cornicola CBS 143889	Diploceras hypericinum CBS 143885	310	0.130526	0.869474
L181	Diploceras hypericinum CBS 143885	310	0.130526	0.869474
Diploceras hypericinum CBS 143885	L158	310	0.130526	0.869474
Diploceras hypericinum CBS 143885	L164	310	0.130526	0.869474
Diploceras hypericinum CBS 143885	Sarcostroma diversiseptatum CBS 189.81	311	0.130947	0.869053
Diploceras hypericinum CBS 143885	Sarcostroma restionis CBS 118154	311	0.130947	0.869053
Allelochaeta fusispora CBS 144172	Sporocadus biseptatus CBS 110324	313	0.131789	0.868211
Diploceras hypericinum CBS 143885	Sporocadus biseptatus CBS 110324	316	0.133053	0.866947
Sarcostroma grevilleae CBS 101.71	Diploceras hypericinum CBS 143885	318	0.133895	0.866105
Diploceras hypericinum CBS 143885	Allelochaeta fusispora CBS 144172	332	0.139789	0.860211
Seimatosporium vitis Napa764	Beltrania rhombica CBS 123.58	356	0.149895	0.850105
Seimatosporium vitis-viniferae CBS 123004	Beltrania rhombica CBS 123.58	356	0.149895	0.850105
Beltrania rhombica CBS 123.58	P210	356	0.149895	0.850105
Beltrania rhombica CBS 123.58	P56	356	0.149895	0.850105
Beltrania rhombica CBS 123.58	L34	357	0.150316	0.849684
Beltrania rhombica CBS 123.58	P60	357	0.150316	0.849684
Beltrania rhombica CBS 123.58	L33	357	0.150316	0.849684
L189	Beltrania rhombica CBS 123.58	358	0.150737	0.849263
Beltrania rhombica CBS 123.58	Seimatosporium luteosporum CBS 142599	358	0.150737	0.849263
Beltrania rhombica CBS 123.58	L111	359	0.151158	0.848842
Beltrania rhombica CBS 123.58	L112	360	0.151579	0.848421
Beltrania rhombica CBS 123.58	P57	360	0.151579	0.848421
Beltrania rhombica CBS 123.58	Seimatosporium physocarpi CBS 139968	360	0.151579	0.848421
Beltrania rhombica CBS 123.58	Seimatosporium vitifusiforme CBS 142600	361	0.152	0.848
Beltrania rhombica CBS 123.58	Sporocadus rosarum CBS 113832	361	0.152	0.848
Beltrania rhombica CBS 123.58	Sporocadus lichenicola CPC 24528	361	0.152	0.848
Beltrania rhombica CBS 123.58	P46	362	0.152421	0.847579
Beltrania rhombica CBS 123.58	Seimatosporium germanicum CBS 437.87	362	0.152421	0.847579
Beltrania rhombica CBS 123.58	Seimatosporium marivanicum CBS 143781	362	0.152421	0.847579
Beltrania rhombica CBS 123.58	Seimatosporium pistaciae CBS 138865	363	0.152842	0.847158
Beltrania rhombica CBS 123.58	Seimatosporium rosae CBS 139823	364	0.153263	0.846737
Beltrania rhombica CBS 123.58	Sporocadus sorbi CBS 160.25	365	0.153684	0.846316
Beltrania rhombica CBS 123.58	Sporocadus rosigena CBS 182.50	367	0.154526	0.845474
Beltrania rhombica CBS 123.58	Sporocadus mali CBS 446.70	368	0.154947	0.845053
Beltrania rhombica CBS 123.58	Sporocadus cornicola CBS 143889	369	0.155368	0.844632
Sporocadus multiseptatus CBS 143899	Beltrania rhombica CBS 123.58	372	0.156632	0.843368
Beltrania rhombica CBS 123.58	L106	373	0.157053	0.842947
Beltrania rhombica CBS 123.58	L240	374	0.157474	0.842526
Beltrania rhombica CBS 123.58	L105	374	0.157474	0.842526
Beltrania rhombica CBS 123.58	Sporocadus biseptatus CBS 110324	375	0.157895	0.842105
Sporocadus microcyclus CBS 887.68	Beltrania rhombica CBS 123.58	376	0.158316	0.841684
Beltrania rhombica CBS 123.58	L181	379	0.159579	0.840421
Beltrania rhombica CBS 123.58	Sporocadus kurdistanicus CBS 143778	379	0.159579	0.840421
Beltrania rhombica CBS 123.58	L158	379	0.159579	0.840421
Beltrania rhombica CBS 123.58	L164	379	0.159579	0.840421
Beltrania rhombica CBS 123.58	Sporocadus trimorphus CBS 114203	381	0.160421	0.839579
Beltrania rhombica CBS 123.58	Sporocadus incanus CBS 123003	381	0.160421	0.839579
Beltrania rhombica CBS 123.58	Sarcostroma diversiseptatum CBS 189.81	383	0.161263	0.838737
Sporocadus rotundatus CBS 616.83	Beltrania rhombica CBS 123.58	385	0.162105	0.837895
Beltrania rhombica CBS 123.58	Sporocadus cotini CBS 139966	385	0.162105	0.837895
Beltrania rhombica CBS 123.58	Allelochaeta biseptata CBS 131116	386	0.162526	0.837474
Beltrania rhombica CBS 123.58	Sarcostroma restionis CBS 118154	389	0.163789	0.836211
Beltrania rhombica CBS 123.58	Sarcostroma grevilleae CBS 101.71	391	0.164632	0.835368
Beltrania rhombica CBS 123.58	Diploceras hypericinum CBS 143885	398	0.167579	0.832421
Beltrania rhombica CBS 123.58	Allelochaeta fusispora CBS 144172	406	0.170947	0.829053
a The number of base differences per concatenate sequence between all used concatenated sequences are shown. This analysis involved
54 nucleotide sequences. All ambiguous positions were removed for each sequence pair (pairwise deletion option). There was a total of
2375 positions in the final dataset per concatenated sequence. Evolutionary analysis was conducted in MEGA X [83].
